# Supplementary material for: A comparison of methods for analysing compositional data with fixed and variable totals: a simulation study using the examples of time-use and dietary data
Source: BMC Med Res Methodol. 2025 Apr 17;25:100. doi: 10.1186/s12874-025-02509-1 (PMC12004694; doi:10.1186/s12874-025-02509-1)
Supplement: Supplementary file 1 — Supplementary material 1: Supplementary Code (variable totals). Supplementary Code (fixed totals). [file 12874_2025_2509_MOESM1_ESM.zip]

Archive with 2 entries (2 files):
- Supplementary Code (fixed totals).qmd
- Supplementary Code (variable totals).qmd
