# Supplementary material for: A comparison of methods for analysing compositional data with fixed and variable totals: a simulation study using the examples of time-use and dietary data
Source: BMC Med Res Methodol. 2025 Apr 17;25:100. doi: 10.1186/s12874-025-02509-1 (PMC12004694; doi:10.1186/s12874-025-02509-1)
Supplement: Supplementary file 1 — Supplementary material 1: Supplementary Code (variable totals). Supplementary Code (fixed totals). [file 12874_2025_2509_MOESM1_ESM.zip › Supplementary Code (fixed totals).qmd]

---
title: "A comparison of methods for analysing compositional data with fixed and variable totals: considering the examples of dietary and time-use data"
subtitle: "Simulation code (Part I - Fixed totals)"
format: pdf
geometry:
  - top=5mm
  - left=5mm
  - right=5mm
  - heightrounded
editor: visual
papersize: a4
---

# Set up

First, we load the necessary R packages:

```{r Rsetup, eval=FALSE}

#| output: false

# Record start time
start_time <- Sys.time() 

# Load  R packages

r_packages <- c("compositions",
              "dplyr",
              "ggplot2",
              "knitr",
              "kableExtra",
              "lmtest",
              "mgcv",
              "patchwork",
              "reticulate",
              "robCompositions",
              "stringr",
              "tibble"
              )

# Perform check whether any packages are required and install if missing
missing_r_packages  <- r_packages[!(r_packages %in% installed.packages()[,"Package"])]
if (length(missing_r_packages)) install.packages(missing_r_packages)

# Load the required packages ----  
for (package in 1:length(r_packages))
  suppressPackageStartupMessages(library(r_packages[package], character.only = TRUE))

#Remove the superfluous lists
rm(list=c("package", "missing_r_packages", "r_packages"))

#Remove scientific notation
options(scipen=999)

```

Next, we load the necessary Python packages. If we load python first, this seems less likely to crash.

```{python Pythonsetup, eval=FALSE}
```

```{python Pythonsetup, eval=FALSE}
#| output: false

# Perform check whether any packages are required and install if missing

import subprocess
import sys 

def import_or_install(package): 
  try: __import__(package) 
  except ImportError: subprocess.check_call([sys.executable, '-m', 'pip', 'install', package])
  
import dagsim.base as ds 
import pandas as pd
import numpy as np
import matplotlib.pyplot as plt
import seaborn as sns
import statsmodels as sm
import math
import os

from sklearn.linear_model import LinearRegression as lr
from contextlib import contextmanager

#Set simulation seed

np.random.seed(42)

#Supress python output

f = open(os.devnull, 'w')
sys.stdout = f

import warnings
warnings.simplefilter(action='ignore', category=FutureWarning)
```

# Data Simulation

The example for fixed totals we use is physical activity (SLeep, SB, LPA, MVPA) and we simulate data using the DagSim package in Python. When the total is fixed, any change in one component must be accompanied by a change in the other component(s), therefore the variables cannot be simulated individually, and instead have to be simulated dependent on each other. One way to do this is by starting with a single component (Sleep), and deriving the rest of the components as proportions of the remaining time left (Total time - Sleep) and adding noise, so that they are not fully determined, but simply correlated.

Using the following target means, we specify the proportion of remaining energy to go towards the new component as well as the noise, so that they add up to plausible means and SDs.

-   Sleep: 564 min/day
-   SB: 541 min/day
-   MVPA: 22min/day
-   LPA: 313min/day

We then define three ground truth models: one with linear relationship between the components and the outcome (fasting plasma glucose, FPG), one with non-linear, and one where the true components are isometric log-ratios. We choose log2 terms for the non-linear relationship purely for demonstration purposes. The coefficients for the linear, non-linear terms, and ilr's are chosen such that they correspond to equivalent 1-unit changes when re-scaled.

The target value of the outcome FPG is 5.5 mmol/l at the geometric means of all components for all types of relationships (linear/non-linear/ilr) and is simulated using the ground truth models.

We also set up the empty dictionary for storing datasets as well as the number of datasets to be simulated in the end (10,000).

```{python define-vars}
# Define functions to obtain SB, MVPA, and LPA iteratively
# repeat for linear and non-linear ground truths
def sb(sleep, constant):
  sb = (constant-sleep)*0.3082192 + np.random.normal(271,40) # half determined, half random 
  return sb 

def mvpa(sleep, sb, constant):
  mvpa = (constant-(sleep+sb))*0.03283582 + np.random.normal(11,8)  
  return mvpa

def lpa(sleep, sb, mvpa, constant):
    return constant - (sleep + sb + mvpa)  ##whatever time of day is left is assigned to LPA

# Define fully determined total time   
def total_time(sleep, sb, lpa, mvpa):
    return sleep + sb + lpa + mvpa

# Define function for ratio variables
def proportion(component, total):
  prop_var = component/total
  return prop_var

# Define ground truth models

# Restrict to components with positive values only because they are incompatible
#   with some operations, e.g. logs
# To prevent skewing the distribution, chop off symmetrically 
#   (i.e. mean mvpa = 22, so chop <0 and >44)
# Capture any outside of the range as NaN and remove later
# this ends up removing ~1% of data in a symmetrical way

def ground_truth(sleep, sb, mvpa, std_dev):
  if sleep>0 and sb>0 and mvpa>0 and mvpa<44:
    y = 0.621902 + -0.02*mvpa + 0.015*sb + -0.005*sleep + np.random.normal(0, std_dev)
    return y
  else:
    y = np.nan

def ground_truth_nonlinear(sleep, sb, mvpa, std_dev):
  if sleep>0 and sb>0 and mvpa>0 and mvpa<44:
    z = -41.19047 + -0.286545*math.log2(mvpa) + 8.12*math.log2(sb) + \
        -2.82*math.log2(sleep) + np.random.normal(0, std_dev)
    return z
  else: 
    z = np.nan
    
def ground_truth_ilr(sleep, sb, mvpa, lpa, std_dev):
  if sleep>0 and sb>0 and mvpa>0 and mvpa<44:
    w = 3.4 - 0.6*np.sqrt(3/4)*np.log(mvpa/np.cbrt(sb*sleep*lpa)) + \
        17.1904*np.sqrt(2/3)*np.log(sb/np.sqrt(sleep*lpa)) + \
        -7.44067*np.sqrt(1/2)*np.log(sleep/lpa) + np.random.normal(0, std_dev)
    return w
  else:
    w = np.nan


# Set up the variables to be simulated based on pre-defined functions
sleep = ds.Node(name="sleep",
                function=np.random.normal,
                kwargs={"loc": 564, "scale": 50})
                
sb = ds.Node(name="sb", 
             function=sb, 
             args=[sleep], 
             kwargs={"constant":1440})
             
mvpa = ds.Node(name="mvpa",
               function=mvpa, 
               args=[sleep, sb], 
               kwargs={"constant":1440})
               
lpa = ds.Node(name="lpa",
              function=lpa,
              args=[sleep, sb, mvpa],
              kwargs={"constant": 1440})
              
total = ds.Node(name="total",
                function=total_time,
                args=[sleep, sb, lpa, mvpa])
                
# Set up outcomes based on ground truth
fpg = ds.Node(name="fpg", 
              function=ground_truth, 
              kwargs={"mvpa": mvpa, "sleep": sleep, "sb": sb, "std_dev": 0.25})
              
fpg_nonl = ds.Node(name="fpg_nonl", 
                  function=ground_truth_nonlinear,
                  kwargs={"mvpa": mvpa, "sleep": sleep, "sb": sb, "std_dev": 0.25})
                  
fpg_ilr = ds.Node(name="fpg_ilr",
                  function=ground_truth_ilr,
                  kwargs={"mvpa": mvpa, "sleep": sleep, "sb": sb, "lpa": lpa, "std_dev": 0.25})
                  
# Create proportions
mvpa_p = ds.Node(name="mvpa_p",
                function=proportion,
                kwargs={"component": mvpa, "total": total})
                
sleep_p = ds.Node(name="sleep_p",
                function=proportion,
                kwargs={"component": sleep, "total": total})
                
sb_p = ds.Node(name="sb_p",
                function=proportion,
                kwargs={"component": sb, "total": total})
                
lpa_p = ds.Node(name="lpa_p",
                function=proportion,
                kwargs={"component": lpa, "total": total})

# Create DAG for simulation
listNodes = [mvpa, sb, sleep, lpa, total, 
            mvpa_p, sleep_p, sb_p, lpa_p,
            fpg, fpg_nonl, fpg_ilr]
            
my_graph = ds.Graph(listNodes, "coda_graph")

# Set up empty dictionary to store datasets in it
datasets={}

# Number of datasets to be simulated
numbers = range(1,10001) # lower this to make it run quicker for tweaks

```

We now conduct the simulation. For each dataset we simulate 1,000 observations based on the set variables and ground truth models in the previous step.

```{python run-sim}
#| output: false

for i in numbers:
  key_name = 'coda_sim'+str(i) 
  datasets[key_name] = pd.DataFrame(my_graph.simulate(num_samples=1000))

```

We then switch from Python to R and transfer the datasets to the R environment because the rest of the analyses will be in R.

```{r move-to-R}

datasets_list  <- py$datasets

```

If any outcome has been set as NaN due to non-positive values of the components - remove these rows.

```{r remove-nan}
remove_nan     <- function(dataset) {
  dataset      <- na.omit(dataset)
}

datasets_list  <- lapply(datasets_list, remove_nan)

#Remove objects not required
rm(remove_nan)

```

### Means and SDs

For illustrative purposes, we extract the simulated means and SDs.

```{r isotemporal, eval=FALSE}

simulated_variables <- c("mvpa",
                         "sb",
                         "sleep",
                         "lpa",
                         "total",
                         "fpg",
                         "fpg_nonl",
                         "fpg_ilr",
                         "mvpa_p",
                         "sleep_p",
                         "sb_p",
                         "lpa_p")

means_list <- lapply(simulated_variables, function(var) { 
  lapply(datasets_list, function(dataset) 
    mean(dataset[[var]], na.rm = TRUE))
  }
  ) 

overall_means <- sapply(means_list, function(means)
  mean(unlist(means), na.rm=TRUE))

sd_list <- lapply(simulated_variables, function(var) { 
  lapply(datasets_list, function(dataset) 
    sd(dataset[[var]], na.rm = TRUE))
  }
  ) 

overall_sds <- sapply(sd_list, function(sds)
  mean(unlist(sds), na.rm=TRUE))

# Convert proportions to percentages
for (i in 9:12) {
  overall_means[[i]] <- overall_means[[i]]*100
  overall_sds[[i]] <- overall_sds[[i]]*100
}

#Remove sd for fixed total
overall_sds[5] <- NA

means_sds <- data.frame(name = simulated_variables, 
                        mean = signif(overall_means, digits=3), 
                        sd = signif(overall_sds,digits=3))

write.csv(means_sds, "Means and SDs - fixed totals.csv")

#remove objects not required
rm(overall_means, means_list, overall_sds, sd_list, simulated_variables)

```

# Analysis

Moving on to the analyses, we now compare the model results when using the isotemporal (leave-one-out) model and when using CoDa. For illustration purposes, we focus on the joint effect on FPG of increasing MVPA and decreasing LPA (i.e. the relative/substitution effect of MVPA instead of LPA). We repeat the same for all three ground truths.

### Isotemporal Model

First, we need to work out the optimal basis dimension parameter for the GAMs. This involves running a few options and checking mean AICs.

```{r basis-dimension-check, eval=FALSE}

aic_results   <- data.frame(lin_aic_5=numeric(0),
                            lin_aic_10=numeric(0),
                            lin_aic_15=numeric(0),
                            lin_aic_20=numeric(0),
                            lin_aic_25=numeric(0),
                            lin_aic_30=numeric(0),
                            nonl_aic_5=numeric(0),
                            nonl_aic_10=numeric(0),
                            nonl_aic_15=numeric(0),
                            nonl_aic_20=numeric(0),
                            nonl_aic_25=numeric(0),
                            nonl_aic_30=numeric(0),
                            ilr_aic_5=numeric(0),
                            ilr_aic_10=numeric(0),
                            ilr_aic_15=numeric(0),
                            ilr_aic_20=numeric(0),
                            ilr_aic_25=numeric(0),
                            ilr_aic_30=numeric(0))

for (i in datasets_list[1:100]) {
  
  gam_lin_5 <- gam(fpg ~ s(mvpa,k=5) + s(sb,k=5) + s(sleep,k=5), data=i)
  gam_lin_10 <- gam(fpg ~ s(mvpa,k=10) + s(sb,k=10) + s(sleep,k=10), data=i)
  gam_lin_15 <- gam(fpg ~ s(mvpa,k=15) + s(sb,k=15) + s(sleep,k=15), data=i)
  gam_lin_20 <- gam(fpg ~ s(mvpa,k=20) + s(sb,k=20) + s(sleep,k=20), data=i)
  gam_lin_25 <- gam(fpg ~ s(mvpa,k=25) + s(sb,k=25) + s(sleep,k=25), data=i)
  gam_lin_30 <- gam(fpg ~ s(mvpa,k=30) + s(sb,k=30) + s(sleep,k=30), data=i)
  
  gam_nonl_5 <- gam(fpg_nonl ~ s(mvpa,k=5) + s(sb,k=5) + s(sleep,k=5), data=i)
  gam_nonl_10 <- gam(fpg_nonl ~ s(mvpa,k=10) + s(sb,k=10) + s(sleep,k=10), data=i)
  gam_nonl_15 <- gam(fpg_nonl ~ s(mvpa,k=15) + s(sb,k=15) + s(sleep,k=15), data=i)
  gam_nonl_20 <- gam(fpg_nonl ~ s(mvpa,k=20) + s(sb,k=20) + s(sleep,k=20), data=i)
  gam_nonl_25 <- gam(fpg_nonl ~ s(mvpa,k=25) + s(sb,k=25) + s(sleep,k=25), data=i)
  gam_nonl_30 <- gam(fpg_nonl ~ s(mvpa,k=30) + s(sb,k=30) + s(sleep,k=30), data=i)
  
  gam_ilr_5 <- gam(fpg_ilr ~ s(mvpa,k=5) + s(sb,k=5) + s(sleep,k=5), data=i)
  gam_ilr_10 <- gam(fpg_ilr ~ s(mvpa,k=10) + s(sb,k=10) + s(sleep,k=10), data=i)
  gam_ilr_15 <- gam(fpg_ilr ~ s(mvpa,k=15) + s(sb,k=15) + s(sleep,k=15), data=i)
  gam_ilr_20 <- gam(fpg_ilr ~ s(mvpa,k=20) + s(sb,k=20) + s(sleep,k=20), data=i)
  gam_ilr_25 <- gam(fpg_ilr ~ s(mvpa,k=25) + s(sb,k=25) + s(sleep,k=25), data=i)
  gam_ilr_30 <- gam(fpg_ilr ~ s(mvpa,k=30) + s(sb,k=30) + s(sleep,k=30), data=i)

  
  lin_aic_5=AIC(gam_lin_5)
  lin_aic_10=AIC(gam_lin_10)
  lin_aic_15=AIC(gam_lin_15)
  lin_aic_20=AIC(gam_lin_20)
  lin_aic_25=AIC(gam_lin_25)
  lin_aic_30=AIC(gam_lin_30)
  nonl_aic_5=AIC(gam_nonl_5)
  nonl_aic_10=AIC(gam_nonl_10)
  nonl_aic_15=AIC(gam_nonl_15)
  nonl_aic_20=AIC(gam_nonl_20)
  nonl_aic_25=AIC(gam_nonl_25)
  nonl_aic_30=AIC(gam_nonl_30)
  ilr_aic_5=AIC(gam_ilr_5)
  ilr_aic_10=AIC(gam_ilr_10)
  ilr_aic_15=AIC(gam_ilr_15)
  ilr_aic_20=AIC(gam_ilr_20)
  ilr_aic_25=AIC(gam_ilr_25)
  ilr_aic_30=AIC(gam_ilr_30)
  
  aic_results[nrow(aic_results)+1,]  <- c(lin_aic_5,
                                          lin_aic_10,
                                          lin_aic_15,
                                          lin_aic_20,
                                          lin_aic_25,
                                          lin_aic_30,
                                          nonl_aic_5,
                                          nonl_aic_10,
                                          nonl_aic_15,
                                          nonl_aic_20,
                                          nonl_aic_25,
                                          nonl_aic_30,
                                          ilr_aic_5,
                                          ilr_aic_10,
                                          ilr_aic_15,
                                          ilr_aic_20,
                                          ilr_aic_25,
                                          ilr_aic_30)
}

mean_aics <- colMeans(aic_results)

mean_lin  <- mean_aics[grepl("lin", names(mean_aics))]
mean_nonl <- mean_aics[grepl("nonl", names(mean_aics))]
mean_ilr  <- mean_aics[grepl("ilr", names(mean_aics))]

best_lin  <- names(mean_lin)[which.min(mean_lin)]
best_nonl <- names(mean_nonl)[which.min(mean_nonl)]
best_ilr  <- names(mean_ilr)[which.min(mean_ilr)]

lin_best  <- as.numeric(gsub("lin_aic_", "", best_lin))
nonl_best <- as.numeric(gsub("nonl_aic_", "", best_nonl))
ilr_best  <- as.numeric(gsub("ilr_aic_", "", best_ilr))

# Remove objects not required
all_objects <- ls()
to_keep     <- c("datasets_list", "means_sds", "start_time", "lin_best", "nonl_best", "ilr_best")
to_remove   <- setdiff(all_objects, to_keep) 

rm(list = to_remove)
rm(all_objects, to_keep, to_remove)

```

In the code below, we extract only the relevant coefficient of each model to compare the results. In this case this would be the coefficient of MVPA as it directly corresponds to the relative effect of MVPA instead of the LPA (which is dropped from the model as the reference group).

```{r isotemporal}
simulation_results   <- data.frame(fpg_1_unit=numeric(0),
                                   fpg_log_1_unit=numeric(0),
                                   fpg_gam_1_unit=numeric(0),
                                   fpg_nonl_1_unit=numeric(0), 
                                   fpg_nonl_log_1_unit=numeric(0),
                                   fpg_nonl_gam_1_unit=numeric(0),
                                   fpg_ilr_1_unit=numeric(0), 
                                   fpg_ilr_log_1_unit=numeric(0),
                                   fpg_ilr_gam_1_unit=numeric(0),
                                   fpg_10_unit=numeric(0), 
                                   fpg_log_10_unit=numeric(0), 
                                   fpg_gam_10_unit=numeric(0),
                                   fpg_nonl_10_unit=numeric(0), 
                                   fpg_nonl_log_10_unit=numeric(0), 
                                   fpg_nonl_gam_10_unit=numeric(0),
                                   fpg_ilr_10_unit=numeric(0), 
                                   fpg_ilr_log_10_unit=numeric(0),
                                   fpg_ilr_gam_10_unit=numeric(0))

summary_results      <- data.frame(model=character(0), 
                                   lower_1=numeric(0),
                                   point_1=numeric(0),
                                   upper_1=numeric(0),
                                   lower_10=numeric(0),
                                   point_10=numeric(0),
                                   upper_10=numeric(0))

# Run the models for all datasets
for (i in datasets_list) {

  # True linear relationship
  
  # 1A - Linear
  model_fpg          <- lm(fpg ~ mvpa + 
                                 sb + 
                                 sleep, 
                           data = i)
  
  # 1C - Log2
  model_fpg_log        <- lm(fpg ~ log2(mvpa) + 
                                 log2(sb) + 
                                 log2(sleep), 
                           data = i)
  
 # 1D - GAM

  model_fpg_gam        <- gam(fpg ~    s(mvpa, k=lin_best) + 
                                       s(sb, k=lin_best) + 
                                       s(sleep, k=lin_best),
                            data = i)
  
 # True non-linear relationship

 # 1A - Linear

  model_fpg_nonl     <- lm(fpg_nonl ~ mvpa + 
                                      sb + 
                                      sleep, 
                           data = i)
  
  # 1C - Log2

  model_fpg_nonl_log   <- lm(fpg_nonl ~ log2(mvpa) + 
                                        log2(sb) + 
                                        log2(sleep), 
                           data = i)
  
  # 1D - GAM

  model_fpg_nonl_gam <- gam(fpg_nonl ~ s(mvpa, k=nonl_best) + 
                                       s(sb, k=nonl_best) + 
                                       s(sleep, k=nonl_best),
                            data = i)

  # True ILR relationship
  
  # 1A - Linear

  model_fpg_ilr      <- lm(fpg_ilr ~ mvpa + 
                                     sb + 
                                     sleep, 
                           data = i)
  
  # 1C - Log2

  model_fpg_ilr_log    <- lm(fpg_ilr ~ log2(mvpa) + 
                                     log2(sb) + 
                                     log2(sleep), 
                           data = i)
  
  # 1D - GAM

  model_fpg_ilr_gam  <- gam(fpg_ilr ~ s(mvpa, k=ilr_best) + 
                                      s(sb, k=ilr_best) + 
                                      s(sleep, k=ilr_best),
                            data = i)
  
  # specific reallocations
  
  # from geometric mean (calculated from simulating a dataset with 1 million observations)
  baseline                     <- data.frame(mvpa=c(20.17388), 
                                             sleep=c(561.6685),
                                             sb=c(539.3279),
                                             lpa=c(308.6074))
   
  # 1-unit change from geometric mean 
  baseline_1_unit         <- data.frame(mvpa=c(21.17388),
                                             sleep=c(561.6685),
                                             sb=c(539.3279),
                                             lpa=c(307.6074)) 
  
  # 100-unit change from geometric mean
  baseline_10_unit       <- data.frame(mvpa=c(30.17388),
                                            sleep=c(561.6685),
                                             sb=c(539.3279),
                                             lpa=c(298.6074)) 
  
  fpg_1_unit              <- predict(model_fpg, baseline_1_unit) - 
                                  predict(model_fpg, baseline)
  fpg_10_unit            <- predict(model_fpg, baseline_10_unit) - 
                                  predict(model_fpg, baseline)
  
  fpg_log_1_unit            <- predict(model_fpg_log, baseline_1_unit) - 
                                  predict(model_fpg_log, baseline)
  fpg_log_10_unit          <- predict(model_fpg_log, baseline_10_unit) - 
                                  predict(model_fpg_log, baseline) 
  
  fpg_gam_1_unit            <- predict(model_fpg_gam, baseline_1_unit) - 
                                  predict(model_fpg_gam, baseline)
  fpg_gam_10_unit           <- predict(model_fpg_gam, baseline_10_unit) - 
                                  predict(model_fpg_gam, baseline)
  
  fpg_nonl_1_unit         <- predict(model_fpg_nonl, baseline_1_unit) - 
                                  predict(model_fpg_nonl, baseline)
  fpg_nonl_10_unit       <- predict(model_fpg_nonl, baseline_10_unit) - 
                                  predict(model_fpg_nonl, baseline)
  
  fpg_nonl_log_1_unit       <- predict(model_fpg_nonl_log, baseline_1_unit) - 
                                  predict(model_fpg_nonl_log, baseline)
  fpg_nonl_log_10_unit     <- predict(model_fpg_nonl_log, baseline_10_unit) -
                                  predict(model_fpg_nonl_log, baseline)
  
  fpg_nonl_gam_1_unit     <- predict(model_fpg_nonl_gam, baseline_1_unit) - 
                                  predict(model_fpg_nonl_gam, baseline)
  fpg_nonl_gam_10_unit   <- predict(model_fpg_nonl_gam, baseline_10_unit) - 
                                  predict(model_fpg_nonl_gam, baseline)
  
  fpg_ilr_1_unit          <- predict(model_fpg_ilr, baseline_1_unit) - 
                                  predict(model_fpg_ilr, baseline) 
  fpg_ilr_10_unit        <- predict(model_fpg_ilr, baseline_10_unit) - 
                                  predict(model_fpg_ilr, baseline) 
  
  fpg_ilr_log_1_unit        <- predict(model_fpg_ilr_log, baseline_1_unit) - 
                                  predict(model_fpg_ilr_log, baseline) 
  fpg_ilr_log_10_unit      <- predict(model_fpg_ilr_log, baseline_10_unit) - 
                                  predict(model_fpg_ilr_log, baseline) 
  
  fpg_ilr_gam_1_unit      <- predict(model_fpg_ilr_gam, baseline_1_unit) - 
                                  predict(model_fpg_ilr_gam, baseline)
  fpg_ilr_gam_10_unit    <- predict(model_fpg_ilr_gam, baseline_10_unit) - 
                                  predict(model_fpg_ilr_gam, baseline)
  
  simulation_results[nrow(simulation_results)+1,]  <- c(fpg_1_unit, 
                                                        fpg_log_1_unit,
                                                        fpg_gam_1_unit,
                                                        fpg_nonl_1_unit, 
                                                        fpg_nonl_log_1_unit,
                                                        fpg_nonl_gam_1_unit,
                                                        fpg_ilr_1_unit, 
                                                        fpg_ilr_log_1_unit,
                                                        fpg_ilr_gam_1_unit,
                                                        fpg_10_unit, 
                                                        fpg_log_10_unit, 
                                                        fpg_gam_10_unit,
                                                        fpg_nonl_10_unit, 
                                                        fpg_nonl_log_10_unit, 
                                                        fpg_nonl_gam_10_unit,
                                                        fpg_ilr_10_unit, 
                                                        fpg_ilr_log_10_unit,
                                                        fpg_ilr_gam_10_unit)
}

modelname <- list("Linear truth - Linear model", 
                  "Linear truth - Log2 model",
                  "Linear truth - GAM",
                  "Log2 truth - Linear model", 
                  "Log2 truth - Log2 model",
                  "Log2 truth - GAM",
                  "ILR truth - Linear model", 
                  "ILR truth - Log2 model",
                  "ILR truth - GAM")

# add ground truth to table
summary_results[nrow(summary_results)+1,] <- c("Ground truth", "", "-0.02", "", "", "-0.2", "")

# add mean point estimate and 95% simulation interval to results table
invisible(suppressMessages(for (j in 1:9)  {
  
centiles <- c(round(quantile(simulation_results[,j], 0.025), digits=3), 
              round(quantile(simulation_results[,j], 0.5), digits=3), 
              round(quantile(simulation_results[,j], 0.975),digits=3),
              round(quantile(simulation_results[,j+9], 0.025), digits=3), 
              round(quantile(simulation_results[,j+9], 0.5), digits=3), 
              round(quantile(simulation_results[,j+9], 0.975),digits=3))

summary_results[nrow(summary_results)+1,]  <- c(modelname[j], unname(as.list(centiles)))
})) 

summary_results     <- add_row(summary_results, .after = 4) 
summary_results     <- add_row(summary_results, .after = 8) 

summary_results[5,] <-  c("Ground truth", "", "-0.02", "", "", "-0.166", "")
summary_results[9,] <-  c("Ground truth", "", "-0.02", "", "", "-0.157", "")

# Remove objects not required
all_objects <- ls()
to_keep     <- c("datasets_list", "means_sds", "summary_results", "start_time", "lin_best", "nonl_best", "ilr_best")
to_remove   <- setdiff(all_objects, to_keep) 

rm(list = to_remove)
rm(all_objects, to_keep, to_remove)

```

### Ratio models

```{r ratios}
# set up empty dataframes to store results
prop_simulation_results   <- data.frame(prop_1_unit=numeric(0), 
                                         prop_10_unit=numeric(0), 
                                         prop_nonl_1_unit=numeric(0), 
                                         prop_nonl_10_unit=numeric(0), 
                                         prop_ilr_1_unit=numeric(0), 
                                         prop_ilr_10_unit=numeric(0))

prop_summary_results      <- data.frame(model=character(0), 
                                         lower_1=numeric(0), 
                                         point_1=numeric(0), 
                                         upper_1=numeric(0),
                                         lower_10=numeric(0), 
                                         point_10=numeric(0), 
                                         upper_10=numeric(0))

# Run the models for all datasets
for (i in datasets_list) {

  model_fpg_p              <- lm(fpg ~ mvpa_p + sb_p + sleep_p, data = i)
  model_fpg_nonl_p         <- lm(fpg_nonl ~ mvpa_p + sb_p + sleep_p, data = i)
  model_fpg_ilr_p          <- lm(fpg_ilr ~ mvpa_p + sb_p + sleep_p, data = i)
  
  # specific reallocations
  baseline_p               <- data.frame(mvpa_p=c(20.17388/1440), 
                                         sleep_p=c(561.6685/1440),
                                         sb_p=c(539.3279/1440),
                                         lpa_p=c(308.6074/1440)) 
  
  baseline_1_unit_p   <- data.frame(mvpa_p=c(21.17388/1440),
                                         sleep_p=c(561.6685/1440),
                                         sb_p=c(539.3279/1440),
                                         lpa_p=c(307.6074/1440)) 
  
  baseline_10_unit_p <- data.frame(mvpa_p=c(30.17388/1440),
                                         sleep_p=c(561.6685/1440),
                                         sb_p=c(539.3279/1440),
                                         lpa_p=c(298.6074/1440)) 
  
  prop_1_unit         <- predict(model_fpg_p, baseline_1_unit_p) - 
                               predict(model_fpg_p, baseline_p)
  prop_10_unit      <- predict(model_fpg_p, baseline_10_unit_p) - 
                               predict(model_fpg_p, baseline_p)
  
  prop_nonl_1_unit    <- predict(model_fpg_nonl_p, baseline_1_unit_p) - 
                               predict(model_fpg_nonl_p, baseline_p)
  prop_nonl_10_unit <- predict(model_fpg_nonl_p, baseline_10_unit_p) - 
                               predict(model_fpg_nonl_p, baseline_p)
  
  prop_ilr_1_unit     <- predict(model_fpg_ilr_p, baseline_1_unit_p) - 
                               predict(model_fpg_ilr_p, baseline_p) 
  prop_ilr_10_unit  <- predict(model_fpg_ilr_p, baseline_10_unit_p) - 
                               predict(model_fpg_ilr_p, baseline_p) 

  prop_simulation_results[nrow(prop_simulation_results)+1,]  <- c(prop_1_unit, 
                                                                    prop_nonl_1_unit, 
                                                                    prop_ilr_1_unit, 
                                                                    prop_10_unit, 
                                                                    prop_nonl_10_unit, 
                                                                    prop_ilr_10_unit)
  
}
prop_modelname <- list("Linear truth - Ratio model",
                        "Log2 truth - Ratio model", 
                        "ILR truth - Ratio model")

# add ground truth to table
prop_summary_results[nrow(prop_summary_results)+1,] <- c("Ground truth", "", "-0.02", "", 
                                                                            "", "-0.2", "")

# add mean point estimate and 95% simulation interval to results table

invisible(suppressMessages(for (j in 1:3)  {
  
centiles <- c(round(quantile(prop_simulation_results[,j], 0.025), digits=3), 
              round(quantile(prop_simulation_results[,j], 0.5), digits=3), 
              round(quantile(prop_simulation_results[,j], 0.975),digits=3),
              round(quantile(prop_simulation_results[,j+3], 0.025), digits=3), 
              round(quantile(prop_simulation_results[,j+3], 0.5), digits=3), 
              round(quantile(prop_simulation_results[,j+3], 0.975),digits=3))

prop_summary_results[nrow(prop_summary_results)+1,]  <- c(prop_modelname[j], 
                                                            unname(as.list(centiles)))
} )) 

# Remove objects not required
all_objects <- ls()
to_keep     <- c("datasets_list", "means_sds", "prop_summary_results", "summary_results", "start_time", "lin_best", "nonl_best", "ilr_best")
to_remove   <- setdiff(all_objects, to_keep) 

rm(list = to_remove)
rm(all_objects, to_keep, to_remove)

```

### CoDA

We now use CoDA for estimating the effect of MPVA instead of LPA on FPG. Once again, we do this for both the linear and non-linear ground truths. This time, however, we cannot specify the parameterisation of the model because CoDA use a specific underlying parameterisation. We can only compare that to the ground truth.

The approach for using CoDA conducted below is adapted from Dumuid et al. (2017) DOI: 10.1177/0962280217737805.

```{r CODA-1 min-reallocation}
#| warning: false
# Set up empty dataframes to store results
coda_simulation_results      <- data.frame(coda_model_fpg=numeric(0),
                                           coda_model_fpg_nonl=numeric(0),
                                           coda_model_fpg_ilr=numeric(0))


# Loop the following code over all simulated datasets
suppressWarnings(for (i in datasets_list) {

# Specify outcome variables
fpg                          <- i["fpg"]
fpg_nonl                     <- i["fpg_nonl"]
fpg_ilr                      <- i["fpg_ilr"]

# Specify compositional variables
sleep                        <- i["sleep"]
sb                           <- i["sb"]
lpa                          <- i["lpa"]
mvpa                         <- i["mvpa"]

# Bind compositional variables together 
comp                         <- cbind(sleep, sb, lpa, mvpa) 
comp                         <- acomp(comp) ## designate it as an Aitchison composition

# Define sequential binary partition (SBP) and orthonormal matrix 
sbp                          <- matrix(c( 1, 1, -1,-1, 
                                          1, -1, 0, 0,
                                          0, 0, 1, -1),
                                       ncol=4,
                                       byrow=TRUE)

psi                          <- gsi.buildilrBase(t(sbp)) 

# Create isometric log-ratios and add to a dataframe
ilr                          <- ilr(comp, V=psi)
ilr_df                       <- data.frame(ilr)

# Create the three models (with linear, non-linear, and ilr outcome)
coda_model_fpg               <- lm(fpg$fpg ~.,data=ilr_df)
coda_model_fpg_nonl          <- lm(fpg_nonl$fpg_nonl ~.,data=ilr_df)
coda_model_fpg_ilr           <- lm(fpg_ilr$fpg_ilr ~.,data=ilr_df)

# Set delta to 1/1440 so that it corresponds to time reallocation of 1 minute 
# (tweak delta if different time reallocation is of interest)
delta                        <- 1/1440 

# means in the transformed space:
m                            <- mean(comp)
mean_ilr                     <- ilr(m, V=psi)

# get the design matrix from the models:
model_matrix                 <- model.matrix(coda_model_fpg)
model_matrix_nonl            <- model.matrix(coda_model_fpg_nonl)
model_matrix_ilr             <- model.matrix(coda_model_fpg_ilr)
XtX_inv                      <- solve(t(model_matrix) %*% model_matrix)
XtX_inv_nonl                 <- solve(t(model_matrix_nonl) %*% model_matrix_nonl)
XtX_inv_ilr                  <- solve(t(model_matrix_ilr) %*% model_matrix_ilr)

# residual standard errors
s_e                          <- sqrt(sum(residuals(coda_model_fpg)^2)/df.residual(coda_model_fpg)) 
s_e                          <- sqrt(sum(residuals(coda_model_fpg_nonl)^2)/df.residual(coda_model_fpg_nonl)) 
s_e                          <- sqrt(sum(residuals(coda_model_fpg_ilr)^2)/df.residual(coda_model_fpg_ilr)) 

# critical value with 95% confidence of relevant t-distance
crit_val                     <- qt(0.975, df.residual(coda_model_fpg))
crit_val                     <- qt(0.975, df.residual(coda_model_fpg_nonl))
crit_val                     <- qt(0.975, df.residual(coda_model_fpg_ilr))

# get the names of the design matrix columns
colnames_matrix              <- colnames(model_matrix)
colnames_matrix_nonl         <- colnames(model_matrix_nonl)
colnames_matrix_ilr          <- colnames(model_matrix_ilr)

ilr_cols                     <- 1:ncol(model_matrix) %in% grep("V",colnames_matrix)
ilr_cols_nonl                <- 1:ncol(model_matrix_nonl) %in% grep("V",colnames_matrix_nonl)
ilr_cols_ilr                 <- 1:ncol(model_matrix_ilr) %in% grep("V",colnames_matrix_ilr)

# beta estimates
(beta_hat                    <- matrix(coefficients(coda_model_fpg),ncol=1))
(beta_hat_nonl               <- matrix(coefficients(coda_model_fpg_nonl),ncol=1))
(beta_hat_ilr                <- matrix(coefficients(coda_model_fpg_ilr),ncol=1))

# use the design matrix structure and 
# set the ilr columns as the means in the transformed space
(x0                         <- t(model_matrix[1,,drop=FALSE]))
(x0_nonl                    <- t(model_matrix_nonl[1,,drop=FALSE]))
(x0_ilr                     <- t(model_matrix_ilr[1,,drop=FALSE]))

x0[ilr_cols,]               <- c(mean_ilr)
x0_nonl[ilr_cols,]          <- c(mean_ilr)
x0_ilr[ilr_cols,]           <- c(mean_ilr)

# set non-ilr variables to 0
x0[!ilr_cols,]              <-0
x0_nonl[!ilr_cols,]         <-0
x0_ilr[!ilr_cols,]          <-0

# set intercept to 1
x0["(Intercept)",]          <-1
x0_nonl["(Intercept)",]     <-1
x0_ilr["(Intercept)",]      <-1

# predict changes between all possible pairwise component combinations
possible_vals               <- c(1,-1,0,0)
nc                          <- length(possible_vals)

# number of combinations is:
# K = total permutations / number of double ups
(K                          <- factorial(nc)/(nc-length(unique(possible_vals))+1))
possible_comps              <- matrix(0,nrow=K,ncol=nc,dimnames=list(NULL,names(m)))
k                           <- 0

for(o in 1:nc) 
  for(p in 1:nc) if(o!=p){
    k<-k+1
    possible_comps[k,c(o,p)]<-c(1,-1) 
}

delta_mat                   <- delta*possible_comps
m_delta                     <- matrix(rep(m,k),nrow=k,byrow=TRUE)
m_delta                     <- m_delta+delta_mat

mean_delta                  <- t(as.data.frame(ilr(m_delta,V=psi))) 

(x0                         <- t(model_matrix[1:12,,drop=FALSE]))
(x0_nonl                    <- t(model_matrix_nonl[1:12,,drop=FALSE]))
(x0_ilr                     <- t(model_matrix_ilr[1:12,,drop=FALSE]))

x0[ilr_cols,]               <- c(mean_ilr) 
x0_nonl[ilr_cols,]          <- c(mean_ilr) 
x0_ilr[ilr_cols,]           <- c(mean_ilr) 
x0[!ilr_cols,]              <- 0
x0_nonl[!ilr_cols,]         <- 0
x0_ilr[!ilr_cols,]          <- 0

x0_star                     <- x0
x0_star_nonl                <- x0_nonl
x0_star_ilr                 <- x0_ilr

x0_star[ilr_cols,]          <- mean_delta-x0[ilr_cols,] 
x0_star_nonl[ilr_cols,]     <- mean_delta-x0_nonl[ilr_cols,] 
x0_star_ilr[ilr_cols,]      <- mean_delta-x0_ilr[ilr_cols,] 

y0_star                     <- c(t(x0_star) %*% beta_hat)
y0_star_nonl                <- c(t(x0_star_nonl) %*% beta_hat_nonl)
y0_star_ilr                 <- c(t(x0_star_ilr) %*% beta_hat_ilr)

se_y0_star                  <-s_e*diag(sqrt(t(x0_star) %*% XtX_inv %*% x0_star))
se_y0_star_nonl             <-s_e*diag(sqrt(t(x0_star_nonl) %*% XtX_inv_nonl %*% x0_star_nonl))
se_y0_star_ilr              <-s_e*diag(sqrt(t(x0_star_ilr) %*% XtX_inv_ilr %*% x0_star_ilr))

# make labels for reallocations 
realloc_names               <- rep("",k) 
comps                       <- colnames(possible_comps)

for(q in 1:k) 
  realloc_names[q]          <- paste0("+ ",
                                      format(comps[possible_comps[q,]==1],
                                             width=4,
                                             justify="right"),
                                      " - ",
                                      format(comps[possible_comps[q,]==-1],
                                             width=4,
                                             justify="right"))
bound_fac                   <- c(0,-1,1)
predicted_realloc           <- crit_val*matrix(bound_fac,nrow=k,ncol=3,byrow=TRUE) 
predicted_realloc_nonl      <- crit_val*matrix(bound_fac,nrow=k,ncol=3,byrow=TRUE) 
predicted_realloc_ilr       <- crit_val*matrix(bound_fac,nrow=k,ncol=3,byrow=TRUE) 
rownames(predicted_realloc)        <- realloc_names 
rownames(predicted_realloc_nonl)   <- realloc_names 
rownames(predicted_realloc_ilr)    <- realloc_names 
colnames(predicted_realloc)        <- c("pred","ci_95_lo","ci_95_up")
colnames(predicted_realloc_nonl)   <- c("pred","ci_95_lo","ci_95_up")
colnames(predicted_realloc_ilr)    <- c("pred","ci_95_lo","ci_95_up")

predicted_realloc[,1]              <- y0_star + predicted_realloc[,1]*se_y0_star
predicted_realloc_nonl[,1]         <- y0_star_nonl + predicted_realloc_nonl[,1]*se_y0_star_nonl
predicted_realloc_ilr[,1]          <- y0_star_ilr + predicted_realloc_ilr[,1]*se_y0_star_ilr

# calculate 95% CIs
predicted_realloc[,2]              <- predicted_realloc[,1] + predicted_realloc[,2]*se_y0_star
predicted_realloc[,3]              <- predicted_realloc[,1] + predicted_realloc[,3]*se_y0_star

predicted_realloc_nonl[,2]         <- predicted_realloc_nonl[,1] + predicted_realloc_nonl[,2]*se_y0_star_nonl
predicted_realloc_nonl[,3]         <- predicted_realloc_nonl[,1] + predicted_realloc_nonl[,3]*se_y0_star_nonl

predicted_realloc_ilr[,2]          <- predicted_realloc_ilr[,1] + predicted_realloc_ilr[,2]*se_y0_star_ilr
predicted_realloc_ilr[,3]          <- predicted_realloc_ilr[,1] + predicted_realloc_ilr[,3]*se_y0_star_ilr

# extract the relevant estimates (point estimates for MVPA<->LPA)
coda_simulation_results[nrow(coda_simulation_results)+1,] <- c(predicted_realloc[12,1],
                                                               predicted_realloc_nonl[12,1],
                                                               predicted_realloc_ilr[12,1])

})

#Remove objects not required
all_objects <- ls()
to_keep     <- c("datasets_list", "means_sds", "prop_summary_results", "summary_results", "start_time", "coda_simulation_results", "lin_best", "nonl_best", "ilr_best")
to_remove   <- setdiff(all_objects, to_keep) 

rm(list = to_remove)
rm(all_objects, to_keep, to_remove)

```

```{r CODA-10-min-reallocations}
#| warning: false
# Set up empty dataframes to store results
coda_simulation_results_10  <- data.frame(coda_model_fpg=numeric(0),
                                          coda_model_fpg_nonl=numeric(0),
                                          coda_model_fpg_ilr=numeric(0))

coda_summary_results        <- data.frame(model=character(0),
                                          lower_1=numeric(0),
                                          point_1=numeric(0),
                                          upper_1=numeric(0),
                                          lower_10=numeric(0),
                                          point_10=numeric(0),
                                          upper_10=numeric(0))

# Loop the following code over all simulated datasets
suppressWarnings(for (i in datasets_list) {

# Specify outcome variables
fpg                         <- i["fpg"]
fpg_nonl                    <- i["fpg_nonl"]
fpg_ilr                     <- i["fpg_ilr"]

# Specify compositional variables
sleep                       <- i["sleep"]
sb                          <- i["sb"]
lpa                         <- i["lpa"]
mvpa                        <- i["mvpa"]

# Bind compositional variables together 
comp                        <- cbind(sleep, sb, lpa, mvpa) 
comp                        <- acomp(comp) ## designate it as an Aitchison composition

# Define sequential binary partition (SBP) and orthonormal matrix 
sbp                         <- matrix(c( 1, 1, -1,-1, 
                                         1, -1, 0, 0,
                                         0, 0, 1, -1),
                                      ncol=4,
                                      byrow=TRUE)

psi                         <- gsi.buildilrBase(t(sbp)) 

# Create isometric log-ratios and add to a dataframe
ilr                         <- ilr(comp, V=psi)
ilr_df                      <- data.frame(ilr)

# Create the three models (with linear, non-linear, and ilr outcome)
coda_model_fpg              <- lm(fpg$fpg ~.,data=ilr_df)
coda_model_fpg_nonl         <- lm(fpg_nonl$fpg_nonl ~.,data=ilr_df)
coda_model_fpg_ilr          <- lm(fpg_ilr$fpg_ilr ~.,data=ilr_df)

# Set delta to 10/1440 so that it corresponds to time reallocation of 10 minutes
# (tweak delta if different time reallocation is of interest)
delta                       <- 10/1440 

# means in the transformed space:
m                           <- mean(comp)
mean_ilr                    <- ilr(m, V=psi)

# get the design matrix from the models:
model_matrix                <- model.matrix(coda_model_fpg)
model_matrix_nonl           <- model.matrix(coda_model_fpg_nonl)
model_matrix_ilr            <- model.matrix(coda_model_fpg_ilr)
XtX_inv                     <- solve(t(model_matrix) %*% model_matrix)
XtX_inv_nonl                <- solve(t(model_matrix_nonl) %*% model_matrix_nonl)
XtX_inv_ilr                 <- solve(t(model_matrix_ilr) %*% model_matrix_ilr)

# residual standard errors
s_e                         <- sqrt(sum(residuals(coda_model_fpg)^2)/df.residual(coda_model_fpg)) 
s_e                         <- sqrt(sum(residuals(coda_model_fpg_nonl)^2)/df.residual(coda_model_fpg_nonl)) 
s_e                         <- sqrt(sum(residuals(coda_model_fpg_ilr)^2)/df.residual(coda_model_fpg_ilr)) 

# critical value with 95% confidence of relevant t-distance
crit_val                    <- qt(0.975, df.residual(coda_model_fpg))
crit_val                    <- qt(0.975, df.residual(coda_model_fpg_nonl))
crit_val                    <- qt(0.975, df.residual(coda_model_fpg_ilr))

# get the names of the design matrix columns
colnames_matrix             <- colnames(model_matrix)
colnames_matrix_nonl        <- colnames(model_matrix_nonl)
colnames_matrix_ilr         <- colnames(model_matrix_ilr)

ilr_cols                    <- 1:ncol(model_matrix) %in% grep("V",colnames_matrix)
ilr_cols_nonl               <- 1:ncol(model_matrix_nonl) %in% grep("V",colnames_matrix_nonl)
ilr_cols_ilr                <- 1:ncol(model_matrix_ilr) %in% grep("V",colnames_matrix_ilr)

# beta estimates
(beta_hat                   <- matrix(coefficients(coda_model_fpg),ncol=1))
(beta_hat_nonl              <- matrix(coefficients(coda_model_fpg_nonl),ncol=1))
(beta_hat_ilr               <- matrix(coefficients(coda_model_fpg_ilr),ncol=1))

# use the design matrix structure and 
# set the ilr columns as the means in the transformed space
(x0                         <- t(model_matrix[1,,drop=FALSE]))
(x0_nonl                    <- t(model_matrix_nonl[1,,drop=FALSE]))
(x0_ilr                     <- t(model_matrix_ilr[1,,drop=FALSE]))

x0[ilr_cols,]               <- c(mean_ilr)
x0_nonl[ilr_cols,]          <- c(mean_ilr)
x0_ilr[ilr_cols,]           <- c(mean_ilr)

# set non-ilr variables to 0
x0[!ilr_cols,]              <-0
x0_nonl[!ilr_cols,]         <-0
x0_ilr[!ilr_cols,]          <-0

# set intercept to 1
x0["(Intercept)",]          <-1
x0_nonl["(Intercept)",]     <-1
x0_ilr["(Intercept)",]      <-1

# predict changes between all possible pairwise component combinations
possible_vals               <- c(1,-1,0,0)
nc                          <- length(possible_vals)

# number of combinations is:
# K = total permutations / number of double ups
(K                          <- factorial(nc)/(nc-length(unique(possible_vals))+1))
possible_comps              <- matrix(0,nrow=K,ncol=nc,dimnames=list(NULL,names(m)))
k                           <- 0

for(o in 1:nc) 
  for(p in 1:nc) if(o!=p){
    k<-k+1
    possible_comps[k,c(o,p)]<-c(1,-1) 
}

delta_mat                   <- delta*possible_comps
m_delta                     <- matrix(rep(m,k),nrow=k,byrow=TRUE)
m_delta                     <- m_delta+delta_mat

mean_delta                  <- t(as.data.frame(ilr(m_delta,V=psi))) 

(x0                         <- t(model_matrix[1:12,,drop=FALSE]))
(x0_nonl                    <- t(model_matrix_nonl[1:12,,drop=FALSE]))
(x0_ilr                     <- t(model_matrix_ilr[1:12,,drop=FALSE]))

x0[ilr_cols,]               <- c(mean_ilr) 
x0_nonl[ilr_cols,]          <- c(mean_ilr) 
x0_ilr[ilr_cols,]           <- c(mean_ilr) 
x0[!ilr_cols,]              <- 0
x0_nonl[!ilr_cols,]         <- 0
x0_ilr[!ilr_cols,]          <- 0

x0_star                     <- x0
x0_star_nonl                <- x0_nonl
x0_star_ilr                 <- x0_ilr

x0_star[ilr_cols,]          <- mean_delta-x0[ilr_cols,] 
x0_star_nonl[ilr_cols,]     <- mean_delta-x0_nonl[ilr_cols,] 
x0_star_ilr[ilr_cols,]      <- mean_delta-x0_ilr[ilr_cols,] 

y0_star                     <- c(t(x0_star) %*% beta_hat)
y0_star_nonl                <- c(t(x0_star_nonl) %*% beta_hat_nonl)
y0_star_ilr                 <- c(t(x0_star_ilr) %*% beta_hat_ilr)

se_y0_star                  <-s_e*diag(sqrt(t(x0_star) %*% XtX_inv %*% x0_star))
se_y0_star_nonl             <-s_e*diag(sqrt(t(x0_star_nonl) %*% XtX_inv_nonl %*% x0_star_nonl))
se_y0_star_ilr              <-s_e*diag(sqrt(t(x0_star_ilr) %*% XtX_inv_ilr %*% x0_star_ilr))

# make labels for reallocations 
realloc_names <- rep("",k) 
comps <- colnames(possible_comps)

for(q in 1:k) 
  realloc_names[q]          <- paste0("+ ",
                                      format(comps[possible_comps[q,]==1],
                                             width=4,
                                             justify="right"),
                                      " - ",
                                      format(comps[possible_comps[q,]==-1],
                                             width=4,
                                             justify="right"))
bound_fac                   <- c(0,-1,1)
predicted_realloc           <- crit_val*matrix(bound_fac,nrow=k,ncol=3,byrow=TRUE) 
predicted_realloc_nonl      <- crit_val*matrix(bound_fac,nrow=k,ncol=3,byrow=TRUE) 
predicted_realloc_ilr       <- crit_val*matrix(bound_fac,nrow=k,ncol=3,byrow=TRUE) 
rownames(predicted_realloc)      <- realloc_names 
rownames(predicted_realloc_nonl) <- realloc_names 
rownames(predicted_realloc_ilr)  <- realloc_names 
colnames(predicted_realloc)      <- c("pred","ci_95_lo","ci_95_up")
colnames(predicted_realloc_nonl) <- c("pred","ci_95_lo","ci_95_up")
colnames(predicted_realloc_ilr)  <- c("pred","ci_95_lo","ci_95_up")

predicted_realloc[,1]            <- y0_star + predicted_realloc[,1]*se_y0_star
predicted_realloc_nonl[,1]       <- y0_star_nonl + predicted_realloc_nonl[,1]*se_y0_star_nonl
predicted_realloc_ilr[,1]        <- y0_star_ilr + predicted_realloc_ilr[,1]*se_y0_star_ilr

# calculate 95% CIs
predicted_realloc[,2]            <- predicted_realloc[,1] + predicted_realloc[,2]*se_y0_star
predicted_realloc[,3]            <- predicted_realloc[,1] + predicted_realloc[,3]*se_y0_star

predicted_realloc_nonl[,2]       <- predicted_realloc_nonl[,1] + predicted_realloc_nonl[,2]*se_y0_star_nonl
predicted_realloc_nonl[,3]       <- predicted_realloc_nonl[,1] + predicted_realloc_nonl[,3]*se_y0_star_nonl

predicted_realloc_ilr[,2]        <- predicted_realloc_ilr[,1] + predicted_realloc_ilr[,2]*se_y0_star_ilr
predicted_realloc_ilr[,3]        <- predicted_realloc_ilr[,1] + predicted_realloc_ilr[,3]*se_y0_star_ilr

# extract the relevant estimates (point estimates for MVPA<->LPA)
coda_simulation_results_10[nrow(coda_simulation_results_10)+1,] <- c(predicted_realloc[12,1],
                                                                     predicted_realloc_nonl[12,1],
                                                                     predicted_realloc_ilr[12,1])

})

# set up model names for results table
modelname                   <- list("Linear truth - CoDA",
                                    "Log2 truth - CoDA",
                                    "ILR truth - CoDA")

# add ground truth to table
coda_summary_results[nrow(coda_summary_results)+1,] <- c(c("Ground truth", "", "-0.02", "", 
                                                                           "", "-0.157", ""))

# add CoDA mean point estimate and 95% simulation interval to results table
for (w in 1:3){
  centiles <- c(round(quantile(coda_simulation_results[,w], 0.025), digits=3),
                round(quantile(coda_simulation_results[,w], 0.5),   digits=3),
                round(quantile(coda_simulation_results[,w], 0.975), digits=3),
                round(quantile(coda_simulation_results_10[,w], 0.025), digits=3),
                round(quantile(coda_simulation_results_10[,w], 0.5),   digits=3),
                round(quantile(coda_simulation_results_10[,w], 0.975), digits=3)) 
coda_summary_results[nrow(coda_summary_results)+1,] <- c(modelname[w],unname(as.list(centiles)))
}

#Remove objects not required
all_objects <- ls()
to_keep     <- c("datasets_list", "means_sds", "prop_summary_results", "summary_results", "start_time", "coda_summary_results", "lin_best", "nonl_best", "ilr_best")
to_remove   <- setdiff(all_objects, to_keep) 

rm(list = to_remove)
rm(all_objects, to_keep, to_remove)

```

Now combine all results in an updated table for easier comparison.

```{r results-table}
overall_results <- summary_results

for (column in 2:7){
  overall_results[,column]        <- as.numeric(overall_results[,column])
  prop_summary_results[,column]   <- as.numeric(prop_summary_results[,column])
  coda_summary_results[,column]   <- as.numeric(coda_summary_results[,column])
}

overall_results <- overall_results %>%
  add_row(prop_summary_results[2,], .after=2) %>%
  add_row(prop_summary_results[3,], .after=7) %>%
  add_row(prop_summary_results[4,], .after=12)

overall_results <- overall_results %>%
  add_row(coda_summary_results[2,], .after=5) %>%
  add_row(coda_summary_results[3,], .after=11) %>%
  add_row(coda_summary_results[4,], .after=17)

write.csv(overall_results, "Results - fixed totals.csv")

#Remove objects not required
all_objects <- ls()
to_keep     <- c("datasets_list", "means_sds", "prop_summary_results", "summary_results", "coda_summary_results", "overall_results", "start_time", "lin_best", "nonl_best", "ilr_best")
to_remove   <- setdiff(all_objects, to_keep) 

rm(list = to_remove)
rm(all_objects, to_keep, to_remove)

```

Finally, we create figures to present the results

```{r figures, include=FALSE}

figure_data <- data.frame(
  
  scenario   = c("True relationship",
                 "",
                 "Linear",
                 "",
                 "",
                 "",
                 "",
                 "",
                 "",
                 "Log2",
                 "",
                 "",
                 "",
                 "",
                 "",
                 "",
                 "ILR",
                 "",
                 "",
                 "",
                 "",
                 ""),
  model   = c("Analytical model",
              "",
              "",
              "Linear*",
              "Ratio",
              "Log2",
              "GAM",
              "ILR",
              "",
              "",
              "Linear",
              "Ratio",
              "Log2*",
              "GAM",
              "ILR",
              "",
              "",
              "Linear",
              "Ratio",
              "Log2",
              "GAM",
              "ILR*"),
  point_1 = c(NA,NA,NA,overall_results[2:6,"point_1"],NA,NA,overall_results[8:12,"point_1"],NA,NA,overall_results[14:18,"point_1"]),
  lower_1 = c(NA,NA,NA,overall_results[2:6,"lower_1"],NA,NA,overall_results[8:12,"lower_1"],NA,NA,overall_results[14:18,"lower_1"]),
  upper_1 = c(NA,NA,NA,overall_results[2:6,"upper_1"],NA,NA,overall_results[8:12,"upper_1"],NA,NA,overall_results[14:18,"upper_1"]),
  point_10 = c(NA,NA,NA,overall_results[2:6,"point_10"],NA,NA,overall_results[8:12,"point_10"],NA,NA,overall_results[14:18,"point_10"]),
  lower_10 = c(NA,NA,NA,overall_results[2:6,"lower_10"],NA,NA,overall_results[8:12,"lower_10"],NA,NA,overall_results[14:18,"lower_10"]),
  upper_10 = c(NA,NA,NA,overall_results[2:6,"upper_10"],NA,NA,overall_results[8:12,"upper_10"],NA,NA,overall_results[14:18,"upper_10"]),
  check.names = FALSE
)

figure_data$id <- rev(seq_along(figure_data[,1]))

figure_data <- figure_data %>%
  mutate(across(
    c(point_1s = point_1, 
      lower_1s = lower_1, 
      upper_1s = upper_1),
    ~ formatC(.x, format = "f", digits = 3, flag = "0")
    ),
  estimate_1 = paste0(point_1s, " (", lower_1s, ",", upper_1s, ")"),
  )

figure_data <- figure_data %>%
  mutate(across(
    c(point_10s = point_10,
      lower_10s = lower_10,
      upper_10s = upper_10),
    ~ formatC(.x, format = "f", digits = 2, flag = "0")
    ),
  estimate_10 = paste0(point_10s, " (", lower_10s, ",", upper_10s, ")"),
  )

figure_data[which(figure_data$estimate_1=="  NA (  NA,  NA)"),]$estimate_1 <- NA
figure_data[which(figure_data$estimate_10==" NA ( NA, NA)"),]$estimate_10 <- NA
figure_data[which(figure_data$scenario=="Linear"),]$estimate_1 <- "True effect = -0.020"
figure_data[which(figure_data$scenario=="Log2"),]$estimate_1 <- "True effect = -0.020"
figure_data[which(figure_data$scenario=="ILR"),]$estimate_1 <- "True effect = -0.020"
figure_data[which(figure_data$scenario=="Linear"),]$estimate_10 <- "True effect = -0.20"
figure_data[which(figure_data$scenario=="Log2"),]$estimate_10 <- "True effect = -0.17"
figure_data[which(figure_data$scenario=="ILR"),]$estimate_10 <- "True effect = -0.16"

figure_data[1,]$estimate_1 <- "Median estimate (95% SI)"
figure_data[1,]$estimate_10 <- "Median estimate (95% SI)"

figure_data <- figure_data %>%
  select(-c(point_1s, lower_1s, upper_1s, point_10s, lower_10s, upper_10s))

# Forest plot for 1 unit change
p_forest <- 
  ggplot(figure_data, aes(y = id)) +
  theme_classic(base_size = 7,
                base_line_size = 0.4) +
  theme(axis.line.y = element_blank(),
        axis.ticks.y= element_blank(),
        axis.text.y= element_blank(),
        axis.title.y= element_blank()) +
  geom_point(aes(x=point_1), shape=15, size=1.2) +
  geom_linerange(aes(xmin=lower_1[c(1:13,NA,15:20,NA,22)], xmax=upper_1[c(1:13,NA,15:20,NA,22)]), linewidth=0.4) +
  geom_segment(aes(x = -0.03, xend=0, y=2, yend=2),
               arrow=arrow(ends="both", type="open", length = unit(0.1, "inches"), angle = 20),
               linewidth = 0.4, show.legend = F) +
  geom_segment(aes(x = -0.03, xend=0, y=9, yend=9),
               arrow=arrow(ends="both", type="open", length = unit(0.1, "inches"), angle = 20),
               linewidth = 0.4, show.legend = F) +
  geom_segment(aes(x = -0.02, xend=-0.02, y=14, yend=20), linetype="dashed", show.legend = F, linewidth=0.2) +
  geom_segment(aes(x = -0.02, xend=-0.02, y=7, yend=13), linetype="dashed", show.legend = F, linewidth=0.2) +
  geom_segment(aes(x = -0.02, xend=-0.02, y=0, yend=6), linetype="dashed", show.legend = F, linewidth=0.2) +  
  labs(x="Effect estimate (mmol/l)", y="") +
  coord_cartesian(ylim=c(1,22), xlim=c(-0.03, 0))

p_left_columns <- ggplot(figure_data, aes(y = id)) +
  geom_text(aes(x = 0, label = scenario), hjust = 0, fontface = ifelse(figure_data$scenario == "True relationship", "bold", "plain"), size=7, size.unit = "pt") +
  geom_text(aes(x = 5, label = model), hjust = 0, fontface = ifelse(figure_data$model == "Analytical model", "bold", "plain"), size=7, size.unit = "pt") +
  theme_void() +
  coord_cartesian(xlim = c(0, 10))

p_right_column <- ggplot(figure_data, aes(y = id)) +
  geom_text(aes(x = 0, label = estimate_1), hjust = 0, fontface = ifelse(figure_data$estimate_1 == "Median estimate (95% SI)" | figure_data$estimate_1 == "True effect = -0.020", "bold", "plain"), size=7, size.unit = "pt") +
  theme_void() +
  coord_cartesian(xlim = c(0, 10))


layout <- c(
  area(t = 0, l = 0, b = 30, r = 15),
  area(t = 0, l = 15, b = 30, r = 30),
  area(t = 0, l = 31, b = 30, r = 40)
)

p_left_columns + p_forest + p_right_column + plot_layout(design = layout)

ggsave("plot_fixed_1.pdf", plot = last_plot())

# Forest plot for 10 unit change
p_forest <- 
  ggplot(figure_data, aes(y = id)) +
  theme_classic(base_size = 7,
                base_line_size = 0.4) +
  theme(axis.line.y = element_blank(),
        axis.ticks.y= element_blank(),
        axis.text.y= element_blank(),
        axis.title.y= element_blank()) +
  geom_point(aes(x=point_10), shape=15, size=1.2) +
  geom_linerange(aes(xmin=lower_10, xmax=upper_10),linewidth=0.4) +
  geom_segment(aes(x = -0.200, xend=-0.200, y=14, yend=20), linetype="dashed", show.legend = F, linewidth=0.2) +
  geom_segment(aes(x = -0.166, xend=-0.166, y=7, yend=13), linetype="dashed", show.legend = F, linewidth=0.2) +
  geom_segment(aes(x = -0.157, xend=-0.157, y=0, yend=6), linetype="dashed", show.legend = F, linewidth=0.2) +  
  labs(x="Effect estimate (mmol/l)", y="") +
  coord_cartesian(ylim=c(1,22), xlim=c(-0.3, 0))

p_left_columns <- ggplot(figure_data, aes(y = id)) +
  geom_text(aes(x = 0, label = scenario), hjust = 0, fontface = ifelse(figure_data$scenario == "True relationship", "bold", "plain"), size=7, size.unit = "pt") +
  geom_text(aes(x = 5, label = model), hjust = 0, fontface = ifelse(figure_data$model == "Analytical model", "bold", "plain"), size=7, size.unit = "pt") +
  theme_void() +
  coord_cartesian(xlim = c(0, 10))

p_right_column <- ggplot(figure_data, aes(y = id)) +
  geom_text(aes(x = 0, label = estimate_10), hjust = 0, fontface = ifelse(figure_data$estimate_10 == "Median estimate (95% SI)" | figure_data$estimate_10 == "True effect = -0.20" | figure_data$estimate_10 == "True effect = -0.17" | figure_data$estimate_10 == "True effect = -0.16", "bold", "plain"), size=7, size.unit = "pt") +
  theme_void() +
  coord_cartesian(xlim = c(0, 10))


layout <- c(
  area(t = 0, l = 0, b = 30, r = 15),
  area(t = 0, l = 15, b = 30, r = 30),
  area(t = 0, l = 31, b = 30, r = 40)
)

p_left_columns + p_forest + p_right_column + plot_layout(design = layout)

ggsave("plot_fixed_10.pdf", plot = last_plot())

#Remove objects not required
all_objects <- ls()
to_keep     <- c("datasets_list", "means_sds", "summary_results", "prop_summary_results", "coda_summary_results", "overall_results", "figure_data", "start_time", "lin_best", "nonl_best", "ilr_best", "plot_fixed_1", "plot_fixed_100")
to_remove   <- setdiff(all_objects, to_keep) 

rm(list = to_remove)
rm(all_objects, to_keep, to_remove)

```

Conclude by printing the time taken

```{r total time}

total_time <- Sys.time()-start_time
print(total_time)

```
