# Supplementary material for: A comparison of methods for analysing compositional data with fixed and variable totals: a simulation study using the examples of time-use and dietary data
Source: BMC Med Res Methodol. 2025 Apr 17;25:100. doi: 10.1186/s12874-025-02509-1 (PMC12004694; doi:10.1186/s12874-025-02509-1)
Supplement: Supplementary file 1 — Supplementary material 1: Supplementary Code (variable totals). Supplementary Code (fixed totals). [file 12874_2025_2509_MOESM1_ESM.zip › Supplementary Code (variable totals).qmd]

---
title: "A comparison of methods for analysing compositional data with fixed and variable totals: considering the examples of dietary and time-use data"
subtitle: "Simulation code (Part II - Variable totals)"
format: pdf
geometry:
  - top=5mm
  - left=5mm
  - right=5mm
  - heightrounded
editor: visual
papersize: a4
---

# Set up

First, we load the necessary R packages:

```{r Rsetup, eval=FALSE}

#| output: false

# Record start time
start_time <- Sys.time() 

# Load  R packages

r_packages <- c("compositions",
                "dplyr",
                "ggplot2",
                "knitr",
                "kableExtra",
                "lmtest",
                "mgcv",
                "patchwork",
                "reticulate",
                "robCompositions",
                "stringr",
                "tibble")

# Perform check whether any packages are required and install if missing
missing_r_packages  <- r_packages[!(r_packages %in% installed.packages()[,"Package"])]
if (length(missing_r_packages)) install.packages(missing_r_packages)

# Load the required packages ----  
for (package in 1:length(r_packages)) 
  suppressPackageStartupMessages(library(r_packages[package], character.only = TRUE))

#Remove the superfluous lists
rm(list=c("package", "missing_r_packages", "r_packages"))

#Remove scientific notation
options(scipen=999)

```

Next, we load the necessary Python packages - this seems less likely to crash if we load python first.

```{python Pythonsetup, eval=FALSE}
```

```{python Pythonsetup, eval=FALSE}

# Perform check whether any packages are required and install if missing

import subprocess
import sys 

def import_or_install(package): 
  try: __import__(package) 
  except ImportError: subprocess.check_call([sys.executable, '-m', 'pip', 'install', package])
  
import dagsim.base as ds 
import pandas as pd
import numpy as np
import matplotlib.pyplot as plt
import seaborn as sns
import statsmodels as sm
import math
import os

from sklearn.linear_model import LinearRegression as lr
from contextlib import contextmanager

#Set simulation seed

np.random.seed(42)

#Supress python output

f = open(os.devnull, 'w')
sys.stdout = f

import warnings
warnings.simplefilter(action='ignore', category=FutureWarning)

```

# Data Simulation

As an example of compositional data with varying totals, we simulate nutritional data (carbs, protein, fat, alcohol) using the DagSim package in Python. Unlike with fixed totals, when total is allowed to vary, a change in one compositional component does not necessarily translate to changes in the other components, unless we ourselves fix the varying total (energy intake). Therefore, in this example we first simulate independent variables that together sum up to total energy intake, but are otherwise not derived from each other. We then also simulate isometric log-ratios that give rise to the nutrient components.

Using the following target means, we specify the proportion of remaining energy to go towards the new component as well as the noise, so that they add up to plausible means and SDs.

-   Carbs: 1000 kcal/day
-   Fat: 600 kcal/day
-   Protein: 300 kcal/day
-   Alcohol: 100 kcal/day

We then define three ground truth models: one with linear relationship between the components and the outcome (fasting plasma glucose, FPG), one with non-linear, and one where the true components are isometric log-ratios. We choose log2 terms for the non-linear relationship purely for demonstration purposes. The coefficients for the linear, non-linear terms, and ilr's are chosen such that they correspond to equivalent 1-unit changes when re-scaled.

The target value of the outcome FPG is 5.5 mmol/l at the geometric means of all-components for all types of relationships (linear/non-linear/ilr) and is simulated using the ground truth models.

We also set up the empty dictionary for storing datasets as well as the number of datasets to be simulated in the end (10,000).

```{python define-vars, eval=FALSE}

# Define function to calculate total energy intake 
def total_energy(carbs, fat, protein, alcohol):
    return carbs + fat + protein + alcohol
  
# Define function for ratio variables
def proportion(component, total):
    prop_var = component/total
    return prop_var

# Define ground truth models
# linear
def ground_truth(carbs, fat, protein, alcohol, std_dev):
  if carbs>0 and fat>0 and protein>0 and alcohol>0 and carbs<2000 and fat<1200 and protein<600:
    y = 0.2 + 0.005*carbs - 0.001*fat + \
        0.001*protein + 0.006*alcohol + \
        np.random.normal(0, std_dev)
    return y
  else:
    y = np.nan

# non-linear
def ground_truth_nonlinear(carbs, fat, protein, alcohol, std_dev):
  if carbs>0 and fat>0 and protein>0 and alcohol>0 and carbs<2000 and fat<1200 and protein<600:
    z = -45 + 4.73678*math.log2(carbs) - 0.6*math.log2(fat) + \
         0.652776*math.log2(protein) + 0.6*math.log2(alcohol) + \
         np.random.normal(0, std_dev)
    return z
  else:
    z = np.nan
  
# ilr
def ground_truth_ilr(carbs, fat, protein, alcohol, std_dev):
  if carbs>0 and fat>0 and protein>0 and alcohol>0 and carbs<2000 and fat<1200 and protein<600:
    w = 1 - 0.6*np.sqrt(3/4)*np.log(carbs/np.cbrt(fat*alcohol*protein)) + \
        4.73465*np.sqrt(2/3)*np.log(fat/np.sqrt(alcohol*protein)) - \
        0.684368*np.sqrt(1/2)*np.log(alcohol/protein) + \
        np.random.normal(0, std_dev)
    return w
  else:
    w = np.nan

# Set up the variables to be simulated
carbs = ds.Node(name="carbs", 
                function=np.random.normal, 
                kwargs={"loc": 1000, "scale": 350})

fat = ds.Node(name="fat", 
              function=np.random.normal, 
              kwargs={"loc": 600, "scale": 200})

protein = ds.Node(name="protein", 
                  function=np.random.normal, 
                  kwargs={"loc": 300, "scale": 100})

alcohol = ds.Node(name="alcohol", 
                  function=np.random.normal, 
                  kwargs={"loc": 100, "scale": 10})

total = ds.Node(name="total", 
                function=total_energy, 
                args=[carbs, fat, alcohol, protein])

# Outcome based on 3 ground truths
fpg = ds.Node(name="fpg", 
              function=ground_truth, 
              kwargs={"carbs": carbs, "fat": fat, "protein": protein, 
                      "alcohol": alcohol, "std_dev": 0.5})
              
fpg_nonl = ds.Node(name="fpg_nonl", 
                  function=ground_truth_nonlinear,
                  kwargs={"carbs": carbs, "fat": fat, "protein": protein, 
                          "alcohol": alcohol, "std_dev": 0.5})
                  
fpg_ilr = ds.Node(name="fpg_ilr",
                  function=ground_truth_ilr,
                  kwargs={"carbs": carbs, "fat": fat, "alcohol": alcohol, 
                          "protein": protein, "std_dev": 0.5})
                  
# Create proportions
carbs_p = ds.Node(name="carbs_p",
                function=proportion,
                kwargs={"component": carbs, "total": total})
                
fat_p = ds.Node(name="fat_p",
                function=proportion,
                kwargs={"component": fat, "total": total})
                
alcohol_p = ds.Node(name="alcohol_p",
                function=proportion,
                kwargs={"component": alcohol, "total": total})
                
protein_p = ds.Node(name="protein_p",
                function=proportion,
                kwargs={"component": protein, "total": total})

# Create DAG for simulation
listNodes = [carbs, fat, protein, alcohol, total, 
             carbs_p, fat_p, protein_p, alcohol_p,              
             fpg, fpg_nonl, fpg_ilr]
             
my_graph = ds.Graph(listNodes, "coda_graph")

# Set up empty dictionary to store datasets in it
datasets={}

# Number of datasets to be simulated
numbers = range(1,10001) # lower this to make it run quicker for tweaks

```

```{python run-sim, eval=FALSE}
#| output: false

for i in numbers:
  key_name = 'coda_sim'+str(i) 
  datasets[key_name] = pd.DataFrame(my_graph.simulate(num_samples=1000))
  
```

We then switch from Python to R and transfer the datasets to the R environment because the rest of the analyses will be in R.

```{r move-to-R, eval=FALSE}

datasets_list  <- py$datasets

```

If any outcome has been set as NaN due to non-positive values of the components - remove these rows.

```{r remove-nan, eval=FALSE}
remove_nan     <- function(dataset) {
  dataset      <- na.omit(dataset)
}

datasets_list  <- lapply(datasets_list, remove_nan)

#Remove objects not required
rm(remove_nan)
```

### Means and SDs

For illustrative purposes, we extract the simulated means and SDs.

```{r isotemporal, eval=FALSE}

simulated_variables <- c("carbs",
                         "fat",
                         "protein",
                         "alcohol",
                         "total",
                         "fpg",
                         "fpg_nonl",
                         "fpg_ilr",
                         "carbs_p",
                         "fat_p",
                         "protein_p",
                         "alcohol_p")

means_list <- lapply(simulated_variables, function(var) { 
  lapply(datasets_list, function(dataset) 
    mean(dataset[[var]], na.rm = TRUE))
  }
  ) 

overall_means <- sapply(means_list, function(means)
  mean(unlist(means), na.rm=TRUE))

sd_list <- lapply(simulated_variables, function(var) { 
  lapply(datasets_list, function(dataset) 
    sd(dataset[[var]], na.rm = TRUE))
  }
  ) 

overall_sds <- sapply(sd_list, function(sds)
  mean(unlist(sds), na.rm=TRUE))

# Convert proportions to percentages
for (i in 9:12) {
  overall_means[[i]] <- overall_means[[i]]*100
  overall_sds[[i]] <- overall_sds[[i]]*100
}

means_sds <- data.frame(name = simulated_variables, 
                        mean = signif(overall_means, digits=3), 
                        sd = signif(overall_sds,digits=3))

write.csv(means_sds, "Means and SDs - variable totals.csv")

#Remove objects not required
rm(overall_means, means_list, overall_sds, sd_list, simulated_variables, i)
 
```

# Analysis

Moving on to the analyses, we will now compare the model results when using a leave-one-out or all-components approach, using a ratio variable approach, and using a CoDa approach. For illustration purposes, we focus on the joint effect on FPG of increasing Carbs and decreasing Protein (i.e. the relative/substitution effect of Carbs instead of Protein). We repeat the same for all three ground truths.

### Leave-one-out and all-components models

First, we need to work out the optimal basis dimension parameter for the GAMs. This involves running a few options and checking mean AICs.

```{r basis-dimension-check, eval=FALSE}

aic_results   <- data.frame(lin_aic_5=numeric(0),
                            lin_aic_10=numeric(0),
                            lin_aic_15=numeric(0),
                            lin_aic_20=numeric(0),
                            lin_aic_25=numeric(0),
                            lin_aic_30=numeric(0),
                            nonl_aic_5=numeric(0),
                            nonl_aic_10=numeric(0),
                            nonl_aic_15=numeric(0),
                            nonl_aic_20=numeric(0),
                            nonl_aic_25=numeric(0),
                            nonl_aic_30=numeric(0),
                            ilr_aic_5=numeric(0),
                            ilr_aic_10=numeric(0),
                            ilr_aic_15=numeric(0),
                            ilr_aic_20=numeric(0),
                            ilr_aic_25=numeric(0),
                            ilr_aic_30=numeric(0))

for (i in datasets_list[1:100]) {
  
  gam_lin_5 <- gam(fpg ~ s(carbs,k=5) + s(fat,k=5) + s(alcohol,k=5) + s(protein,k=5), data=i)
  gam_lin_10 <- gam(fpg ~ s(carbs,k=10) + s(fat,k=10) + s(alcohol,k=10) + s(protein,k=10), data=i)
  gam_lin_15 <- gam(fpg ~ s(carbs,k=15) + s(fat,k=15) + s(alcohol,k=15) + s(protein,k=15), data=i)
  gam_lin_20 <- gam(fpg ~ s(carbs,k=20) + s(fat,k=20) + s(alcohol,k=20) + s(protein,k=20), data=i)
  gam_lin_25 <- gam(fpg ~ s(carbs,k=25) + s(fat,k=25) + s(alcohol,k=25) + s(protein,k=25), data=i)
  gam_lin_30 <- gam(fpg ~ s(carbs,k=30) + s(fat,k=30) + s(alcohol,k=30) + s(protein,k=30), data=i)
  
  gam_nonl_5 <- gam(fpg_nonl ~ s(carbs,k=5) + s(fat,k=5) + s(alcohol,k=5) + s(protein,k=5), data=i)
  gam_nonl_10 <- gam(fpg_nonl ~ s(carbs,k=10) + s(fat,k=10) + s(alcohol,k=10) + s(protein,k=10), data=i)
  gam_nonl_15 <- gam(fpg_nonl ~ s(carbs,k=15) + s(fat,k=15) + s(alcohol,k=15) + s(protein,k=15), data=i)
  gam_nonl_20 <- gam(fpg_nonl ~ s(carbs,k=20) + s(fat,k=20) + s(alcohol,k=20) + s(protein,k=20), data=i)
  gam_nonl_25 <- gam(fpg_nonl ~ s(carbs,k=25) + s(fat,k=25) + s(alcohol,k=25) + s(protein,k=25), data=i)
  gam_nonl_30 <- gam(fpg_nonl ~ s(carbs,k=30) + s(fat,k=30) + s(alcohol,k=30) + s(protein,k=30), data=i)
  
  gam_ilr_5 <- gam(fpg_ilr ~ s(carbs,k=5) + s(fat,k=5) + s(alcohol,k=5) + s(protein,k=5), data=i)
  gam_ilr_10 <- gam(fpg_ilr ~ s(carbs,k=10) + s(fat,k=10) + s(alcohol,k=10) + s(protein,k=10), data=i)
  gam_ilr_15 <- gam(fpg_ilr ~ s(carbs,k=15) + s(fat,k=15) + s(alcohol,k=15) + s(protein,k=15), data=i)
  gam_ilr_20 <- gam(fpg_ilr ~ s(carbs,k=20) + s(fat,k=20) + s(alcohol,k=20) + s(protein,k=20), data=i)
  gam_ilr_25 <- gam(fpg_ilr ~ s(carbs,k=25) + s(fat,k=25) + s(alcohol,k=25) + s(protein,k=25), data=i)
  gam_ilr_30 <- gam(fpg_ilr ~ s(carbs,k=30) + s(fat,k=30) + s(alcohol,k=30) + s(protein,k=30), data=i)

  
  lin_aic_5=AIC(gam_lin_5)
  lin_aic_10=AIC(gam_lin_10)
  lin_aic_15=AIC(gam_lin_15)
  lin_aic_20=AIC(gam_lin_20)
  lin_aic_25=AIC(gam_lin_25)
  lin_aic_30=AIC(gam_lin_30)
  nonl_aic_5=AIC(gam_nonl_5)
  nonl_aic_10=AIC(gam_nonl_10)
  nonl_aic_15=AIC(gam_nonl_15)
  nonl_aic_20=AIC(gam_nonl_20)
  nonl_aic_25=AIC(gam_nonl_25)
  nonl_aic_30=AIC(gam_nonl_30)
  ilr_aic_5=AIC(gam_ilr_5)
  ilr_aic_10=AIC(gam_ilr_10)
  ilr_aic_15=AIC(gam_ilr_15)
  ilr_aic_20=AIC(gam_ilr_20)
  ilr_aic_25=AIC(gam_ilr_25)
  ilr_aic_30=AIC(gam_ilr_30)
  
  aic_results[nrow(aic_results)+1,]  <- c(lin_aic_5,
                                          lin_aic_10,
                                          lin_aic_15,
                                          lin_aic_20,
                                          lin_aic_25,
                                          lin_aic_30,
                                          nonl_aic_5,
                                          nonl_aic_10,
                                          nonl_aic_15,
                                          nonl_aic_20,
                                          nonl_aic_25,
                                          nonl_aic_30,
                                          ilr_aic_5,
                                          ilr_aic_10,
                                          ilr_aic_15,
                                          ilr_aic_20,
                                          ilr_aic_25,
                                          ilr_aic_30)
}

mean_aics <- colMeans(aic_results)

mean_lin  <- mean_aics[grepl("lin", names(mean_aics))]
mean_nonl <- mean_aics[grepl("nonl", names(mean_aics))]
mean_ilr  <- mean_aics[grepl("ilr", names(mean_aics))]

best_lin  <- names(mean_lin)[which.min(mean_lin)]
best_nonl <- names(mean_nonl)[which.min(mean_nonl)]
best_ilr  <- names(mean_ilr)[which.min(mean_ilr)]

lin_best  <- as.numeric(gsub("lin_aic_", "", best_lin))
nonl_best <- as.numeric(gsub("nonl_aic_", "", best_nonl))
ilr_best  <- as.numeric(gsub("ilr_aic_", "", best_ilr))

# Remove objects not required
all_objects <- ls()
to_keep     <- c("datasets_list", "means_sds", "start_time", "lin_best", "nonl_best", "ilr_best")
to_remove   <- setdiff(all_objects, to_keep) 

rm(list = to_remove)
rm(all_objects, to_keep, to_remove)

```

```{r leave-one-out-all-components, eval=FALSE}

simulation_results <- data.frame(fpg_1_unit=numeric(0), 
                                 fpg_log_1_unit=numeric(0),
                                 fpg_log_ac_1_unit=numeric(0), 
                                 fpg_gam_1_unit=numeric(0),
                                 fpg_gam_ac_1_unit=numeric(0),
                                 
                                 fpg_nonl_1_unit=numeric(0), 
                                 fpg_nonl_log_1_unit=numeric(0),
                                 fpg_nonl_log_ac_1_unit=numeric(0),
                                 fpg_nonl_gam_1_unit=numeric(0),
                                 fpg_nonl_gam_ac_1_unit=numeric(0),

                                 fpg_ilr_1_unit=numeric(0), 
                                 fpg_ilr_log_1_unit=numeric(0),
                                 fpg_ilr_log_ac_1_unit=numeric(0),
                                 fpg_ilr_gam_1_unit=numeric(0),
                                 fpg_ilr_gam_ac_1_unit=numeric(0),

                                 fpg_100_unit=numeric(0), 
                                 fpg_log_100_unit=numeric(0),
                                 fpg_log_ac_100_unit=numeric(0), 
                                 fpg_gam_100_unit=numeric(0),
                                 fpg_gam_ac_100_unit=numeric(0),

                                 fpg_nonl_100_unit=numeric(0), 
                                 fpg_nonl_log_100_unit=numeric(0),
                                 fpg_nonl_log_ac_100_unit=numeric(0),
                                 fpg_nonl_gam_100_unit=numeric(0),
                                 fpg_nonl_gam_ac_100_unit=numeric(0),

                                 fpg_ilr_100_unit=numeric(0), 
                                 fpg_ilr_log_100_unit=numeric(0),
                                 fpg_ilr_log_ac_100_unit=numeric(0),
                                 fpg_ilr_gam_100_unit=numeric(0),
                                 fpg_ilr_gam_ac_100_unit=numeric(0))

summary_results <- data.frame(model=character(0), 
                              lower_1=numeric(0), 
                              point_1=numeric(0), 
                              upper_1=numeric(0),
                              lower_100=numeric(0), 
                              point_100=numeric(0), 
                              upper_100=numeric(0))

# Run the models for all datasets
for (i in datasets_list) {

  # True linear relationship
  
  # 2A - Linear
  
  model_fpg                <- lm(fpg ~ carbs + fat + alcohol + total, 
                                 data = i)
  
  # 2C - Log2 leave-one-out
  model_fpg_log              <- lm(fpg ~ log2(carbs) + log2(fat) + log2(alcohol) + log2(total),
                                 data = i)
  
  # 2C' - Log2 all-components
  model_fpg_log_ac           <- lm(fpg ~ log2(carbs) + log2(fat) + log2(alcohol) + log2(protein),
                                 data = i)
  
  # 2D - GAM leave-one-out

  model_fpg_gam            <- gam(fpg ~ s(carbs, k=lin_best) + 
                                        s(fat, k=lin_best) + 
                                        s(alcohol, k=lin_best) + 
                                        s(total, k=lin_best),
                                  data = i)
  
  # 2D' - GAM all-components

  model_fpg_gam_ac         <- gam(fpg ~ s(carbs, k=lin_best) + 
                                        s(fat, k=lin_best) + 
                                        s(alcohol, k=lin_best) + 
                                        s(protein, k=lin_best),
                                  data = i)
  
  # True non-linear relationship

  # 2A - Linear

  model_fpg_nonl           <- lm(fpg_nonl ~ carbs + fat + alcohol + total, 
                                 data = i)
  
  # 2C - Log2 leave-one-out

  model_fpg_nonl_log         <- lm(fpg_nonl ~ log2(carbs) + log2(fat) + log2(alcohol) + log2(total), 
                                 data = i)
  
  # 2C' - Log2 all-components

  model_fpg_nonl_log_ac      <- lm(fpg_nonl ~ log2(carbs) + log2(fat) + log2(alcohol) + log2(protein),
                                 data = i)
  
  # 2D - GAM leave-one-out

  model_fpg_nonl_gam       <- gam(fpg_nonl ~ s(carbs, k=nonl_best) + 
                                             s(fat, k=nonl_best) + 
                                             s(alcohol, k=nonl_best) + 
                                             s(total, k=nonl_best),
                                  data = i)
  
  # 2D - GAM leave-one-out

  model_fpg_nonl_gam_ac    <- gam(fpg_nonl ~ s(carbs, k=nonl_best) + 
                                             s(fat, k=nonl_best) + 
                                             s(alcohol, k=nonl_best) + 
                                             s(protein, k=nonl_best),
                                  data = i)
  
  # True ILR relationship

  # 2A - Linear

  model_fpg_ilr           <- lm(fpg_ilr ~ carbs + fat + alcohol + total,
                                data = i)
  
  # 2B - Log2 leave-one-out
  
  model_fpg_ilr_log         <- lm(fpg_ilr ~ log2(carbs) + log2(fat) + log2(alcohol) + log2(total), 
                                data = i)
  
  # 2B' - Log2 all-components

  model_fpg_ilr_log_ac      <- lm(fpg_ilr ~ log2(carbs) + log2(fat) + log2(alcohol) + log2(protein),
                                data = i)
  
  # 2D - GAM leave-one-out

  model_fpg_ilr_gam       <- gam(fpg_ilr ~ s(carbs, k=ilr_best) + 
                                           s(fat, k=ilr_best) + 
                                           s(alcohol, k=ilr_best) + 
                                           s(total, k=ilr_best), 
                                 data = i)
  # 2D' - GAM all-components

  model_fpg_ilr_gam_ac    <- gam(fpg_ilr ~ s(carbs, k=ilr_best) + 
                                           s(fat, k=ilr_best) + 
                                           s(alcohol, k=ilr_best) + 
                                           s(protein, k=ilr_best), 
                                 data = i)
  
  # specific reallocations
  baseline                 <- data.frame(carbs=c(927.1202), 
                                         fat=c(560.3322), 
                                         alcohol=c(99.49847),
                                         protein=c(280.2791), 
                                         total=c(1867.23)) 
  
  baseline_1_unit     <- data.frame(carbs=c(928.1202),
                                         fat=c(560.3322),
                                         alcohol=c(99.49847),
                                         protein=c(279.2791),
                                         total=c(1867.23)) 
  
  baseline_100_unit  <- data.frame(carbs=c(1027.1202),
                                         fat=c(560.3322),
                                         alcohol=c(99.49847),
                                         protein=c(180.2791),
                                         total=c(1867.23)) 

  fpg_1_unit                    <- predict(model_fpg, baseline_1_unit) - 
                                        predict(model_fpg, baseline)
  fpg_100_unit                 <- predict(model_fpg, baseline_100_unit) - 
                                        predict(model_fpg, baseline)
  
  fpg_log_1_unit                  <- predict(model_fpg_log, baseline_1_unit) - 
                                        predict(model_fpg_log, baseline)
  fpg_log_100_unit               <- predict(model_fpg_log, baseline_100_unit) - 
                                        predict(model_fpg_log, baseline) 
  
  fpg_log_ac_1_unit               <- predict(model_fpg_log_ac, baseline_1_unit) - 
                                        predict(model_fpg_log_ac, baseline)
  fpg_log_ac_100_unit            <- predict(model_fpg_log_ac, baseline_100_unit) - 
                                        predict(model_fpg_log_ac, baseline) 
  
  fpg_gam_1_unit                <- predict(model_fpg_gam, baseline_1_unit) - 
                                        predict(model_fpg_gam, baseline)
  fpg_gam_100_unit             <- predict(model_fpg_gam, baseline_100_unit) - 
                                        predict(model_fpg_gam, baseline) 
  
  fpg_gam_ac_1_unit             <- predict(model_fpg_gam_ac, baseline_1_unit) - 
                                        predict(model_fpg_gam_ac, baseline)
  fpg_gam_ac_100_unit          <- predict(model_fpg_gam_ac, baseline_100_unit) - 
                                        predict(model_fpg_gam_ac, baseline) 
  
  fpg_nonl_1_unit               <- predict(model_fpg_nonl, baseline_1_unit) - 
                                        predict(model_fpg_nonl, baseline)
  fpg_nonl_100_unit            <- predict(model_fpg_nonl, baseline_100_unit) - 
                                        predict(model_fpg_nonl, baseline)
  
  fpg_nonl_log_1_unit             <- predict(model_fpg_nonl_log, baseline_1_unit) - 
                                        predict(model_fpg_nonl_log, baseline)
  fpg_nonl_log_100_unit          <- predict(model_fpg_nonl_log, baseline_100_unit) - 
                                        predict(model_fpg_nonl_log, baseline)
  
  fpg_nonl_log_ac_1_unit          <- predict(model_fpg_nonl_log_ac, baseline_1_unit) - 
                                        predict(model_fpg_nonl_log_ac, baseline)
  fpg_nonl_log_ac_100_unit       <- predict(model_fpg_nonl_log_ac, baseline_100_unit) - 
                                        predict(model_fpg_nonl_log_ac, baseline)
  
  fpg_nonl_gam_1_unit           <- predict(model_fpg_nonl_gam, baseline_1_unit) - 
                                        predict(model_fpg_nonl_gam, baseline)
  fpg_nonl_gam_100_unit        <- predict(model_fpg_nonl_gam, baseline_100_unit) - 
                                        predict(model_fpg_nonl_gam, baseline)
  
  fpg_nonl_gam_ac_1_unit        <- predict(model_fpg_nonl_gam_ac, baseline_1_unit) - 
                                        predict(model_fpg_nonl_gam_ac, baseline)
  fpg_nonl_gam_ac_100_unit     <- predict(model_fpg_nonl_gam_ac, baseline_100_unit) - 
                                        predict(model_fpg_nonl_gam_ac, baseline)
  
  
  fpg_ilr_1_unit                <- predict(model_fpg_ilr, baseline_1_unit) - 
                                        predict(model_fpg_ilr, baseline) 
  fpg_ilr_100_unit             <- predict(model_fpg_ilr, baseline_100_unit) - 
                                        predict(model_fpg_ilr, baseline) 
  
  fpg_ilr_log_1_unit              <- predict(model_fpg_ilr_log, baseline_1_unit) - 
                                        predict(model_fpg_ilr_log, baseline) 
  fpg_ilr_log_100_unit           <- predict(model_fpg_ilr_log, baseline_100_unit) - 
                                        predict(model_fpg_ilr_log, baseline) 
  
  fpg_ilr_log_ac_1_unit           <- predict(model_fpg_ilr_log_ac, baseline_1_unit) - 
                                        predict(model_fpg_ilr_log_ac, baseline) 
  fpg_ilr_log_ac_100_unit        <- predict(model_fpg_ilr_log_ac, baseline_100_unit) - 
                                        predict(model_fpg_ilr_log_ac, baseline) 
  
  fpg_ilr_gam_1_unit            <- predict(model_fpg_ilr_gam, baseline_1_unit) - 
                                        predict(model_fpg_ilr_gam, baseline)
  fpg_ilr_gam_100_unit         <- predict(model_fpg_ilr_gam, baseline_100_unit) - 
                                        predict(model_fpg_ilr_gam, baseline)
  
  fpg_ilr_gam_ac_1_unit         <- predict(model_fpg_ilr_gam_ac, baseline_1_unit) - 
                                        predict(model_fpg_ilr_gam_ac, baseline)
  fpg_ilr_gam_ac_100_unit      <- predict(model_fpg_ilr_gam_ac, baseline_100_unit) - 
                                        predict(model_fpg_ilr_gam_ac, baseline)
  
  simulation_results[nrow(simulation_results)+1,]  <- c(fpg_1_unit, 
                                                        fpg_log_1_unit,
                                                        fpg_log_ac_1_unit,
                                                        fpg_gam_1_unit,
                                                        fpg_gam_ac_1_unit,
                                                        fpg_nonl_1_unit, 
                                                        fpg_nonl_log_1_unit,
                                                        fpg_nonl_log_ac_1_unit,
                                                        fpg_nonl_gam_1_unit,
                                                        fpg_nonl_gam_ac_1_unit,
                                                        fpg_ilr_1_unit, 
                                                        fpg_ilr_log_1_unit,
                                                        fpg_ilr_log_ac_1_unit,
                                                        fpg_ilr_gam_1_unit,
                                                        fpg_ilr_gam_ac_1_unit,
                                                        fpg_100_unit, 
                                                        fpg_log_100_unit,
                                                        fpg_log_ac_100_unit,
                                                        fpg_gam_100_unit,
                                                        fpg_gam_ac_100_unit,
                                                        fpg_nonl_100_unit, 
                                                        fpg_nonl_log_100_unit,
                                                        fpg_nonl_log_ac_100_unit,
                                                        fpg_nonl_gam_100_unit,
                                                        fpg_nonl_gam_ac_100_unit,
                                                        fpg_ilr_100_unit, 
                                                        fpg_ilr_log_100_unit,
                                                        fpg_ilr_log_ac_100_unit,
                                                        fpg_ilr_gam_100_unit,
                                                        fpg_ilr_gam_ac_100_unit)
}

modelname <- list("Linear truth - Linear model", 
                  "Linear truth - Log2 leave-one-out model",
                  "Linear truth - Log2 all-components",
                  "Linear truth - Leave-one-out GAM",
                  "Linear truth - All-components GAM",
                  "Log2 truth - Linear model", 
                  "Log2 truth - Log2 leave-one-out model", 
                  "Log2 truth - Log2 all-comp model", 
                  "Log2 truth - Leave-one-out GAM",
                  "Log2 truth - All-comp GAM",
                  "ILR truth - Linear model", 
                  "ILR truth - Log2 leave-one-out model",
                  "ILR truth - Log2 all-comp model",
                  "ILR truth - Leave-one-out GAM",
                  "ILR truth - All-comp GAM")

# add ground truth to table
summary_results[nrow(summary_results)+1,] <- c("Ground truth", "", "0.004", "", "", "0.4", "")

# add mean point estimate and 95% simulation interval to results table
invisible(suppressMessages(for (j in 1:15)  {
  
centiles <- c(round(quantile(simulation_results[,j], 0.025), digits=5), 
              round(quantile(simulation_results[,j], 0.5), digits=5), 
              round(quantile(simulation_results[,j], 0.975),digits=5),
              round(quantile(simulation_results[,j+15], 0.025), digits=5), 
              round(quantile(simulation_results[,j+15], 0.5), digits=5), 
              round(quantile(simulation_results[,j+15], 0.975),digits=5))

summary_results[nrow(summary_results)+1,]  <- c(modelname[j], unname(as.list(centiles)))
})) 

summary_results     <- add_row(summary_results, .after = 6) 
summary_results     <- add_row(summary_results, .after = 12) 

summary_results[7,] <-  c("Ground truth", "", "0.004", "", "", "0.284", "")
summary_results[13,] <-  c("Ground truth", "", "0.004", "", "", "0.510", "")

# Remove objects not required
all_objects <- ls()
to_keep     <- c("datasets_list", "means_sds", "summary_results", "start_time", "lin_best", "nonl_best", "ilr_best")
to_remove   <- setdiff(all_objects, to_keep) 

rm(list = to_remove)
rm(all_objects, to_keep, to_remove)

```

### Ratio model

```{r ratios, eval=FALSE}
# set up empty dataframes to store results
prop_simulation_results <- data.frame(prop_1_unit=numeric(0), 
                                       prop_100_unit=numeric(0), 
                                       prop_nonl_1_unit=numeric(0), 
                                       prop_nonl_100_unit=numeric(0), 
                                       prop_ilr_1_unit=numeric(0), 
                                       prop_ilr_100_unit=numeric(0),
                                       prop_1_unit_t=numeric(0), 
                                       prop_nonl_1_unit_t=numeric(0), 
                                       prop_ilr_1_unit_t=numeric(0), 
                                       prop_100_unit_t=numeric(0), 
                                       prop_nonl_100_unit_t=numeric(0), 
                                       prop_ilr_100_unit_t=numeric(0))

prop_summary_results <- data.frame(model=character(0), 
                                    lower_1=numeric(0), 
                                    point_1=numeric(0), 
                                    upper_1=numeric(0),
                                    lower_100=numeric(0), 
                                    point_100=numeric(0), 
                                    upper_100=numeric(0))

# Run the models for all datasets
for (i in datasets_list) {

  model_fpg_p        <- lm(fpg ~ carbs_p + fat_p + alcohol_p, data = i)
  model_fpg_nonl_p   <- lm(fpg_nonl ~ carbs_p + fat_p + alcohol_p, data = i)
  model_fpg_ilr_p    <- lm(fpg_ilr ~ carbs_p + fat_p + alcohol_p, data = i)
  
  model_fpg_p_t      <- lm(fpg ~ carbs_p + fat_p + alcohol_p + total, data = i)
  model_fpg_nonl_p_t <- lm(fpg_nonl ~ carbs_p + fat_p + alcohol_p + total, data = i)
  model_fpg_ilr_p_t  <- lm(fpg_ilr ~ carbs_p + fat_p + alcohol_p + total, data = i)
  
  # specific reallocations
  baseline_p                    <- data.frame(carbs_p=c(927.1202/1867.23), 
                                              fat_p=c(560.3322/1867.23),
                                              alcohol_p=c(99.49847/1867.23), 
                                              protein_p=c(280.2791/1867.23),
                                              total=c(1867.23/1867.23)) 
  
  baseline_1_unit_p        <- data.frame(carbs_p=c(928.1202/1867.23),
                                              fat_p=c(560.3322/1867.23),
                                              alcohol_p=c(99.49847/1867.23),
                                              protein_p=c(279.2791/1867.23),
                                              total=c(1867.23/1867.23)) 
  
  baseline_100_unit_p     <- data.frame(carbs_p=c(1027.1202/1867.23),
                                              fat_p=c(560.3322/1867.23),
                                              alcohol_p=c(99.49847/1867.23),
                                              protein_p=c(180.2791/1867.23),
                                              total=c(1867.23/1867.23)) 
  
  prop_1_unit             <- predict(model_fpg_p, baseline_1_unit_p) - 
                                   predict(model_fpg_p, baseline_p)
  prop_100_unit         <- predict(model_fpg_p, baseline_100_unit_p) - 
                                   predict(model_fpg_p, baseline_p)
  
  prop_nonl_1_unit        <- predict(model_fpg_nonl_p, baseline_1_unit_p) - 
                                   predict(model_fpg_nonl_p, baseline_p)
  prop_nonl_100_unit    <- predict(model_fpg_nonl_p, baseline_100_unit_p) - 
                                   predict(model_fpg_nonl_p, baseline_p)
  
  prop_ilr_1_unit         <- predict(model_fpg_ilr_p, baseline_1_unit_p) - 
                                   predict(model_fpg_ilr_p, baseline_p) 
  prop_ilr_100_unit     <- predict(model_fpg_ilr_p, baseline_100_unit_p) - 
                                   predict(model_fpg_ilr_p, baseline_p) 
  
  prop_1_unit_t           <- predict(model_fpg_p_t, baseline_1_unit_p) - 
                                   predict(model_fpg_p_t, baseline_p)
  prop_100_unit_t       <- predict(model_fpg_p_t, baseline_100_unit_p) - 
                                  predict(model_fpg_p_t, baseline_p)
  
  prop_nonl_1_unit_t     <- predict(model_fpg_nonl_p_t, baseline_1_unit_p) - 
                                  predict(model_fpg_nonl_p_t, baseline_p)
  prop_nonl_100_unit_t <- predict(model_fpg_nonl_p_t, baseline_100_unit_p) - 
                                  predict(model_fpg_nonl_p_t, baseline_p)
  
  prop_ilr_1_unit_t      <- predict(model_fpg_ilr_p_t, baseline_1_unit_p) - 
                                  predict(model_fpg_ilr_p_t, baseline_p) 
  prop_ilr_100_unit_t  <- predict(model_fpg_ilr_p_t, baseline_100_unit_p) - 
                                  predict(model_fpg_ilr_p_t, baseline_p) 

  
  prop_simulation_results[nrow(prop_simulation_results)+1,]  <- c(prop_1_unit, 
                                                                    prop_nonl_1_unit, 
                                                                    prop_ilr_1_unit, 
                                                                    prop_1_unit_t, 
                                                                    prop_nonl_1_unit_t, 
                                                                    prop_ilr_1_unit_t,
                                                                    prop_100_unit, 
                                                                    prop_nonl_100_unit, 
                                                                    prop_ilr_100_unit,
                                                                    prop_100_unit_t, 
                                                                    prop_nonl_100_unit_t, 
                                                                    prop_ilr_100_unit_t)
  
}
prop_modelname <- list("Linear truth - Ratio model",
                        "Log2 truth - Ratio model", 
                        "ILR truth - Ratio model",
                        "Linear truth - Ratio model (w/ total)",
                        "Log2 truth - Ratio model (w/ total)", 
                        "ILR truth - Ratio model (w/ total)")

# add ground truth to table
prop_summary_results[nrow(prop_summary_results)+1,] <- c("Ground truth", "", "0.004", "", 
                                                                           "", "0.4", "")

# add mean point estimate and 95% simulation interval to results table

invisible(suppressMessages(for (j in 1:6)  {
  
centiles <- c(round(quantile(prop_simulation_results[,j], 0.025), digits=5), 
              round(quantile(prop_simulation_results[,j], 0.5), digits=5), 
              round(quantile(prop_simulation_results[,j], 0.975),digits=5),
              round(quantile(prop_simulation_results[,j+6], 0.025), digits=5), 
              round(quantile(prop_simulation_results[,j+6], 0.5), digits=5), 
              round(quantile(prop_simulation_results[,j+6], 0.975),digits=5))

prop_summary_results[nrow(prop_summary_results)+1,]  <- c(prop_modelname[j], 
                                                            unname(as.list(centiles)))
} )) 

# Remove objects not required
all_objects <- ls()
to_keep     <- c("datasets_list", "means_sds", "prop_summary_results", "summary_results", "start_time", "lin_best", "nonl_best", "ilr_best")
to_remove   <- setdiff(all_objects, to_keep) 

rm(list = to_remove)
rm(all_objects, to_keep, to_remove)

```

### CoDA

We now use CoDA for estimating the effect of Carbs instead of Protein on FPG. Once again, we do this for both the linear and non-linear ground truths. This time, however, we cannot specify the parameterisation of the model because CoDA use a specific underlying parameterisation. We can only compare that to the ground truth.

The approach for using CoDA conducted below is adapted from Dumuid et al. (2017) DOI: 10.1177/0962280217737805.

```{r CODA-1kcal-reallocation, eval=FALSE}
#| warning: false
# Set up empty dataframes to store results
coda_simulation_results <- data.frame(coda_model_fpg=numeric(0),
                                      coda_model_fpg_nonl=numeric(0),
                                      coda_model_fpg_ilr=numeric(0))


# Loop the following code over all simulated datasets
suppressWarnings(for (i in datasets_list) {

# Specify outcome variables
fpg                     <- i["fpg"]
fpg_nonl                <- i["fpg_nonl"]
fpg_ilr                 <- i["fpg_ilr"]

# Specify compositional variables
carbs                   <- i["carbs"]
fat                     <- i["fat"]
alcohol                 <- i["alcohol"]
protein                 <- i["protein"]

# Bind compositional variables together 
comp                    <- cbind(carbs, fat, alcohol, protein) 
comp                    <- acomp(comp) ## designate it as an Aitchison composition

# Define sequential binary partition (SBP) and orthonormal matrix 
sbp                     <- matrix(c( 1, 1, -1,-1,
                                     1, -1, 0, 0,
                                     0, 0, 1, -1),
                                  ncol=4,
                                  byrow=TRUE)

psi                     <- gsi.buildilrBase(t(sbp)) 

# Create isometric log-ratios and add to a dataframe
ilr                     <- ilr(comp, V=psi)
ilr_df                  <- data.frame(ilr)

# Create the three models (with linear, non-linear, and ilr outcome)
coda_model_fpg          <- lm(fpg$fpg ~.,data=ilr_df)
coda_model_fpg_nonl     <- lm(fpg_nonl$fpg_nonl ~.,data=ilr_df)
coda_model_fpg_ilr      <- lm(fpg_ilr$fpg_ilr ~.,data=ilr_df)

# Set delta to 1/mean for the corresponding dataset (iterate over datasets) 
# so that it corresponds to time reallocation of 1 calorie  
# (tweak delta if different time reallocation is of interest)

# find sum of geometric means of components to use as the total
geom_means_sum          <- exp(mean(log(carbs$carbs)))+exp(mean(log(fat$fat)))+
                           exp(mean(log(protein$protein)))+exp(mean(log(alcohol$alcohol)))
delta                   <- 1/geom_means_sum 

# means in the transformed space:
m                       <- mean(comp)
mean_ilr                <- ilr(m, V=psi)

# get the design matrix from the models:
model_matrix            <- model.matrix(coda_model_fpg)
model_matrix_nonl       <- model.matrix(coda_model_fpg_nonl)
model_matrix_ilr        <- model.matrix(coda_model_fpg_ilr)
XtX_inv                 <- solve(t(model_matrix) %*% model_matrix)
XtX_inv_nonl            <- solve(t(model_matrix_nonl) %*% model_matrix_nonl)
XtX_inv_ilr             <- solve(t(model_matrix_ilr) %*% model_matrix_ilr)

# residual standard errors
s_e                     <- sqrt(sum(residuals(coda_model_fpg)^2)/df.residual(coda_model_fpg)) 
s_e                     <- sqrt(sum(residuals(coda_model_fpg_nonl)^2)/df.residual(coda_model_fpg_nonl)) 
s_e                     <- sqrt(sum(residuals(coda_model_fpg_ilr)^2)/df.residual(coda_model_fpg_ilr)) 

# critical value with 95% confidence of relevant t-distance
crit_val                <- qt(0.975, df.residual(coda_model_fpg))
crit_val                <- qt(0.975, df.residual(coda_model_fpg_nonl))
crit_val                <- qt(0.975, df.residual(coda_model_fpg_ilr))

# get the names of the design matrix columns
colnames_matrix         <- colnames(model_matrix)
colnames_matrix_nonl    <- colnames(model_matrix_nonl)
colnames_matrix_ilr     <- colnames(model_matrix_ilr)

ilr_cols                <- 1:ncol(model_matrix) %in% grep("V",colnames_matrix)
ilr_cols_nonl           <- 1:ncol(model_matrix_nonl) %in% grep("V",colnames_matrix_nonl)
ilr_cols_ilr            <- 1:ncol(model_matrix_ilr) %in% grep("V",colnames_matrix_ilr)

# beta estimates
(beta_hat               <- matrix(coefficients(coda_model_fpg),ncol=1))
(beta_hat_nonl          <- matrix(coefficients(coda_model_fpg_nonl),ncol=1))
(beta_hat_ilr           <- matrix(coefficients(coda_model_fpg_ilr),ncol=1))

# use the design matrix structure and 
# set the ilr columns as the means in the transformed space
(x0                     <- t(model_matrix[1,,drop=FALSE]))
(x0_nonl                <- t(model_matrix_nonl[1,,drop=FALSE]))
(x0_ilr                 <- t(model_matrix_ilr[1,,drop=FALSE]))

x0[ilr_cols,]           <- c(mean_ilr)
x0_nonl[ilr_cols,]      <- c(mean_ilr)
x0_ilr[ilr_cols,]       <- c(mean_ilr)

# set non-ilr variables to 0
x0[!ilr_cols,]          <-0
x0_nonl[!ilr_cols,]     <-0
x0_ilr[!ilr_cols,]      <-0

# set intercept to 1
x0["(Intercept)",]      <-1
x0_nonl["(Intercept)",] <-1
x0_ilr["(Intercept)",]  <-1

# predict changes between all possible pairwise component combinations
possible_vals           <- c(1,-1,0,0)
nc                      <- length(possible_vals)

# number of combinations is:
# K = total permutations / number of double ups
(K                      <- factorial(nc)/(nc-length(unique(possible_vals))+1))
possible_comps          <- matrix(0,nrow=K,ncol=nc,dimnames=list(NULL,names(m)))
k                       <- 0

for(o in 1:nc) 
  for(p in 1:nc) if(o!=p){
    k<-k+1
    possible_comps[k,c(o,p)]<-c(1,-1) 
}

delta_mat               <- delta*possible_comps
m_delta                 <- matrix(rep(m,k),nrow=k,byrow=TRUE)
m_delta                 <- m_delta+delta_mat

mean_delta              <- t(as.data.frame(ilr(m_delta,V=psi))) 

(x0                     <- t(model_matrix[1:12,,drop=FALSE]))
(x0_nonl                <- t(model_matrix_nonl[1:12,,drop=FALSE]))
(x0_ilr                 <- t(model_matrix_ilr[1:12,,drop=FALSE]))

x0[ilr_cols,]           <- c(mean_ilr) 
x0_nonl[ilr_cols,]      <- c(mean_ilr) 
x0_ilr[ilr_cols,]       <- c(mean_ilr) 
x0[!ilr_cols,]          <- 0
x0_nonl[!ilr_cols,]     <- 0
x0_ilr[!ilr_cols,]      <- 0

x0_star                 <- x0
x0_star_nonl            <- x0_nonl
x0_star_ilr             <- x0_ilr

x0_star[ilr_cols,]      <- mean_delta-x0[ilr_cols,] 
x0_star_nonl[ilr_cols,] <- mean_delta-x0_nonl[ilr_cols,] 
x0_star_ilr[ilr_cols,]  <- mean_delta-x0_ilr[ilr_cols,] 

y0_star                 <- c(t(x0_star) %*% beta_hat)
y0_star_nonl            <- c(t(x0_star_nonl) %*% beta_hat_nonl)
y0_star_ilr             <- c(t(x0_star_ilr) %*% beta_hat_ilr)

se_y0_star              <-s_e*diag(sqrt(t(x0_star) %*% XtX_inv %*% x0_star))
se_y0_star_nonl         <-s_e*diag(sqrt(t(x0_star_nonl) %*% XtX_inv_nonl %*% x0_star_nonl))
se_y0_star_ilr          <-s_e*diag(sqrt(t(x0_star_ilr) %*% XtX_inv_ilr %*% x0_star_ilr))

# make labels for reallocations 
realloc_names           <- rep("",k) 
comps                   <- colnames(possible_comps)

for(q in 1:k) 
  realloc_names[q]      <- paste0("+ ",
                                  format(comps[possible_comps[q,]==1],
                                         width=4,
                                         justify="right"),
                                  " - ",
                                  format(comps[possible_comps[q,]==-1],
                                         width=4,
                                         justify="right"))
bound_fac               <- c(0,-1,1)
predicted_realloc       <- crit_val*matrix(bound_fac,nrow=k,ncol=3,byrow=TRUE) 
predicted_realloc_nonl  <- crit_val*matrix(bound_fac,nrow=k,ncol=3,byrow=TRUE) 
predicted_realloc_ilr   <- crit_val*matrix(bound_fac,nrow=k,ncol=3,byrow=TRUE) 
rownames(predicted_realloc)      <- realloc_names 
rownames(predicted_realloc_nonl) <- realloc_names 
rownames(predicted_realloc_ilr)  <- realloc_names 
colnames(predicted_realloc)      <- c("pred","ci_95_lo","ci_95_up")
colnames(predicted_realloc_nonl) <- c("pred","ci_95_lo","ci_95_up")
colnames(predicted_realloc_ilr)  <- c("pred","ci_95_lo","ci_95_up")

predicted_realloc[,1]            <- y0_star + predicted_realloc[,1]*se_y0_star
predicted_realloc_nonl[,1]       <- y0_star_nonl + predicted_realloc_nonl[,1]*se_y0_star_nonl
predicted_realloc_ilr[,1]        <- y0_star_ilr + predicted_realloc_ilr[,1]*se_y0_star_ilr

# calculate 95% CIs
predicted_realloc[,2]            <- predicted_realloc[,1] + predicted_realloc[,2]*se_y0_star
predicted_realloc[,3]            <- predicted_realloc[,1] + predicted_realloc[,3]*se_y0_star

predicted_realloc_nonl[,2]       <- predicted_realloc_nonl[,1] + predicted_realloc_nonl[,2]*se_y0_star_nonl
predicted_realloc_nonl[,3]       <- predicted_realloc_nonl[,1] + predicted_realloc_nonl[,3]*se_y0_star_nonl

predicted_realloc_ilr[,2]        <- predicted_realloc_ilr[,1] + predicted_realloc_ilr[,2]*se_y0_star_ilr
predicted_realloc_ilr[,3]        <- predicted_realloc_ilr[,1] + predicted_realloc_ilr[,3]*se_y0_star_ilr

# extract the relevant estimates (point estimates for Cabrs<->Protein)
coda_simulation_results[nrow(coda_simulation_results)+1,] <- c(predicted_realloc[3,1],
                                                               predicted_realloc_nonl[3,1],
                                                               predicted_realloc_ilr[3,1])

})

#Remove objects not required
all_objects <- ls()
to_keep     <- c("datasets_list", "means_sds", "prop_summary_results", "summary_results", "start_time", "coda_simulation_results", "lin_best", "nonl_best", "ilr_best")
to_remove   <- setdiff(all_objects, to_keep) 

rm(list = to_remove)
rm(all_objects, to_keep, to_remove)

```

```{r CODA-100-kcal-reallocations,eval=FALSE}
#| warning: false
# Set up empty dataframes to store results
coda_simulation_results_100  <- data.frame(coda_model_fpg=numeric(0),
                                           coda_model_fpg_nonl=numeric(0),
                                           coda_model_fpg_ilr=numeric(0))

coda_summary_results         <- data.frame(model=character(0),
                                           lower_1=numeric(0),
                                           point_1=numeric(0),
                                           upper_1=numeric(0),
                                           lower_100=numeric(0),
                                           point_100=numeric(0),
                                           upper_100=numeric(0))

# Loop the following code over all simulated datasets
suppressWarnings(for (i in datasets_list) {

# Specify outcome variables
fpg                          <- i["fpg"]
fpg_nonl                     <- i["fpg_nonl"]
fpg_ilr                      <- i["fpg_ilr"]

# Specify compositional variables
carbs                        <- i["carbs"]
fat                          <- i["fat"]
alcohol                      <- i["alcohol"]
protein                      <- i["protein"]

# Bind compositional variables together 
comp                         <- cbind(carbs, fat, alcohol, protein) 
comp                         <- acomp(comp) ## designate it as an Aitchison composition

# Define sequential binary partition (SBP) and orthonormal matrix 
sbp                          <- matrix(c( 1, 1, -1,-1, 
                                          1, -1, 0, 0,
                                          0, 0, 1, -1),
                                       ncol=4, 
                                       byrow=TRUE)

psi                          <- gsi.buildilrBase(t(sbp)) 

# Create isometric log-ratios and add to a dataframe
ilr                          <- ilr(comp, V=psi)
ilr_df                       <- data.frame(ilr)

# Create the three models (with linear, non-linear, and ilr outcome)
coda_model_fpg               <- lm(fpg$fpg ~.,data=ilr_df)
coda_model_fpg_nonl          <- lm(fpg_nonl$fpg_nonl ~.,data=ilr_df)
coda_model_fpg_ilr           <- lm(fpg_ilr$fpg_ilr ~.,data=ilr_df)

# Set delta to 100/mean so that it corresponds to time reallocation of 100 calories 
# (tweak delta if different calorie reallocation is of interest)

# find sum of geometric means of components to use as total
geom_means_sum               <- exp(mean(log(carbs$carbs)))+exp(mean(log(fat$fat)))+
                                exp(mean(log(protein$protein)))+exp(mean(log(alcohol$alcohol)))
delta                        <- 100/geom_means_sum 

# means in the transformed space:
m                            <- mean(comp)
mean_ilr                     <- ilr(m, V=psi)

# get the design matrix from the models:
model_matrix                 <- model.matrix(coda_model_fpg)
model_matrix_nonl            <- model.matrix(coda_model_fpg_nonl)
model_matrix_ilr             <- model.matrix(coda_model_fpg_ilr)
XtX_inv                      <- solve(t(model_matrix) %*% model_matrix)
XtX_inv_nonl                 <- solve(t(model_matrix_nonl) %*% model_matrix_nonl)
XtX_inv_ilr                  <- solve(t(model_matrix_ilr) %*% model_matrix_ilr)

# residual standard errors
s_e                          <- sqrt(sum(residuals(coda_model_fpg)^2)/df.residual(coda_model_fpg)) 
s_e                          <- sqrt(sum(residuals(coda_model_fpg_nonl)^2)/df.residual(coda_model_fpg_nonl)) 
s_e                          <- sqrt(sum(residuals(coda_model_fpg_ilr)^2)/df.residual(coda_model_fpg_ilr)) 

# critical value with 95% confidence of relevant t-distance
crit_val                     <- qt(0.975, df.residual(coda_model_fpg))
crit_val                     <- qt(0.975, df.residual(coda_model_fpg_nonl))
crit_val                     <- qt(0.975, df.residual(coda_model_fpg_ilr))

# get the names of the design matrix columns
colnames_matrix              <- colnames(model_matrix)
colnames_matrix_nonl         <- colnames(model_matrix_nonl)
colnames_matrix_ilr          <- colnames(model_matrix_ilr)

ilr_cols                     <- 1:ncol(model_matrix) %in% grep("V",colnames_matrix)
ilr_cols_nonl                <- 1:ncol(model_matrix_nonl) %in% grep("V",colnames_matrix_nonl)
ilr_cols_ilr                 <- 1:ncol(model_matrix_ilr) %in% grep("V",colnames_matrix_ilr)

# beta estimates
(beta_hat                    <- matrix(coefficients(coda_model_fpg),ncol=1))
(beta_hat_nonl               <- matrix(coefficients(coda_model_fpg_nonl),ncol=1))
(beta_hat_ilr                <- matrix(coefficients(coda_model_fpg_ilr),ncol=1))

# use the design matrix structure and 
# set the ilr columns as the means in the transformed space
(x0                          <- t(model_matrix[1,,drop=FALSE]))
(x0_nonl                     <- t(model_matrix_nonl[1,,drop=FALSE]))
(x0_ilr                      <- t(model_matrix_ilr[1,,drop=FALSE]))

x0[ilr_cols,]                <- c(mean_ilr)
x0_nonl[ilr_cols,]           <- c(mean_ilr)
x0_ilr[ilr_cols,]            <- c(mean_ilr)

# set non-ilr variables to 0
x0[!ilr_cols,]               <-0
x0_nonl[!ilr_cols,]          <-0
x0_ilr[!ilr_cols,]           <-0

# set intercept to 1
x0["(Intercept)",]           <-1
x0_nonl["(Intercept)",]      <-1
x0_ilr["(Intercept)",]       <-1

# predict changes between all possible pairwise component combinations
possible_vals               <- c(1,-1,0,0)
nc                          <- length(possible_vals)

# number of combinations is:
# K = total permutations / number of double ups
(K                          <- factorial(nc)/(nc-length(unique(possible_vals))+1))
possible_comps              <- matrix(0,nrow=K,ncol=nc,dimnames=list(NULL,names(m)))
k                           <- 0

for(o in 1:nc) 
  for(p in 1:nc) if(o!=p){
    k<-k+1
    possible_comps[k,c(o,p)]<-c(1,-1) 
}

delta_mat                   <- delta*possible_comps
m_delta                     <- matrix(rep(m,k),nrow=k,byrow=TRUE)
m_delta                     <- m_delta+delta_mat

mean_delta                  <- t(as.data.frame(ilr(m_delta,V=psi))) 

(x0                         <- t(model_matrix[1:12,,drop=FALSE]))
(x0_nonl                    <- t(model_matrix_nonl[1:12,,drop=FALSE]))
(x0_ilr                     <- t(model_matrix_ilr[1:12,,drop=FALSE]))

x0[ilr_cols,]               <- c(mean_ilr) 
x0_nonl[ilr_cols,]          <- c(mean_ilr) 
x0_ilr[ilr_cols,]           <- c(mean_ilr) 
x0[!ilr_cols,]              <- 0
x0_nonl[!ilr_cols,]         <- 0
x0_ilr[!ilr_cols,]          <- 0

x0_star                     <- x0
x0_star_nonl                <- x0_nonl
x0_star_ilr                 <- x0_ilr

x0_star[ilr_cols,]          <- mean_delta-x0[ilr_cols,] 
x0_star_nonl[ilr_cols,]     <- mean_delta-x0_nonl[ilr_cols,] 
x0_star_ilr[ilr_cols,]      <- mean_delta-x0_ilr[ilr_cols,] 

y0_star                     <- c(t(x0_star) %*% beta_hat)
y0_star_nonl                <- c(t(x0_star_nonl) %*% beta_hat_nonl)
y0_star_ilr                 <- c(t(x0_star_ilr) %*% beta_hat_ilr)

se_y0_star                  <-s_e*diag(sqrt(t(x0_star) %*% XtX_inv %*% x0_star))
se_y0_star_nonl             <-s_e*diag(sqrt(t(x0_star_nonl) %*% XtX_inv_nonl %*% x0_star_nonl))
se_y0_star_ilr              <-s_e*diag(sqrt(t(x0_star_ilr) %*% XtX_inv_ilr %*% x0_star_ilr))

# make labels for reallocations 
realloc_names               <- rep("",k) 
comps                       <- colnames(possible_comps)

for(q in 1:k) 
  realloc_names[q]          <- paste0("+ ",
                                      format(comps[possible_comps[q,]==1],
                                             width=4,
                                             justify="right"),
                                      " - ",
                                      format(comps[possible_comps[q,]==-1],
                                             width=4,
                                             justify="right"))
bound_fac                   <- c(0,-1,1)
predicted_realloc           <- crit_val*matrix(bound_fac,nrow=k,ncol=3,byrow=TRUE) 
predicted_realloc_nonl      <- crit_val*matrix(bound_fac,nrow=k,ncol=3,byrow=TRUE) 
predicted_realloc_ilr       <- crit_val*matrix(bound_fac,nrow=k,ncol=3,byrow=TRUE) 
rownames(predicted_realloc)       <- realloc_names 
rownames(predicted_realloc_nonl)  <- realloc_names 
rownames(predicted_realloc_ilr)   <- realloc_names 
colnames(predicted_realloc)       <- c("pred","ci_95_lo","ci_95_up")
colnames(predicted_realloc_nonl)  <- c("pred","ci_95_lo","ci_95_up")
colnames(predicted_realloc_ilr)   <- c("pred","ci_95_lo","ci_95_up")

predicted_realloc[,1]             <- y0_star + predicted_realloc[,1]*se_y0_star
predicted_realloc_nonl[,1]        <- y0_star_nonl + predicted_realloc_nonl[,1]*se_y0_star_nonl
predicted_realloc_ilr[,1]         <- y0_star_ilr + predicted_realloc_ilr[,1]*se_y0_star_ilr

# calculate 95% CIs
predicted_realloc[,2]             <- predicted_realloc[,1] + predicted_realloc[,2]*se_y0_star
predicted_realloc[,3]             <- predicted_realloc[,1] + predicted_realloc[,3]*se_y0_star

predicted_realloc_nonl[,2]        <- predicted_realloc_nonl[,1] + predicted_realloc_nonl[,2]*se_y0_star_nonl
predicted_realloc_nonl[,3]        <- predicted_realloc_nonl[,1] + predicted_realloc_nonl[,3]*se_y0_star_nonl

predicted_realloc_ilr[,2]         <- predicted_realloc_ilr[,1] + predicted_realloc_ilr[,2]*se_y0_star_ilr
predicted_realloc_ilr[,3]         <- predicted_realloc_ilr[,1] + predicted_realloc_ilr[,3]*se_y0_star_ilr

# extract the relevant estimates (point estimates for MVPA<->LPA)
coda_simulation_results_100[nrow(coda_simulation_results_100)+1,] <- c(predicted_realloc[3,1],
                                                                       predicted_realloc_nonl[3,1],
                                                                       predicted_realloc_ilr[3,1])

})

# set up model names for results table
modelname <- list("Linear truth - ILR model", 
                  "Log2 truth - ILR model", 
                  "ILR truth - ILR model")

# add ground truth to table
coda_summary_results[nrow(coda_summary_results)+1,] <- c(c("Ground truth", "", "0.004", "", 
                                                                           "", "0.510", ""))

# add CoDA mean point estimate and 95% simulation interval to results table
for (w in 1:3){
  centiles <- c(round(quantile(coda_simulation_results[,w], 0.025), digits=5),
                round(quantile(coda_simulation_results[,w], 0.5),   digits=5),
                round(quantile(coda_simulation_results[,w], 0.975), digits=5),
                round(quantile(coda_simulation_results_100[,w], 0.025), digits=5),
                round(quantile(coda_simulation_results_100[,w], 0.5),   digits=5),
                round(quantile(coda_simulation_results_100[,w], 0.975), digits=5)) 
coda_summary_results[nrow(coda_summary_results)+1,] <- c(modelname[w],unname(as.list(centiles)))
}

#Remove objects not required
all_objects <- ls()
to_keep     <- c("datasets_list", "means_sds", "prop_summary_results", "summary_results", "start_time", "coda_summary_results", "lin_best", "nonl_best", "ilr_best")
to_remove   <- setdiff(all_objects, to_keep) 

rm(list = to_remove)
rm(all_objects, to_keep, to_remove)

```

Now combine all results in an updated table for easier comparison.

```{r results-table, eval=FALSE}

overall_results                   <- summary_results

for (column in 2:7){
  overall_results[,column]        <- as.numeric(overall_results[,column])
  prop_summary_results[,column]   <- as.numeric(prop_summary_results[,column])
  coda_summary_results[,column]   <- as.numeric(coda_summary_results[,column])
}

overall_results                   <- overall_results %>%
  add_row(prop_summary_results[2,], .after=2) %>%
  add_row(prop_summary_results[5,], .after=3) %>%
  add_row(prop_summary_results[3,], .after=10) %>%
  add_row(prop_summary_results[6,], .after=11) %>%
  add_row(prop_summary_results[4,], .after=18) %>%
  add_row(prop_summary_results[7,], .after=19)

overall_results                   <- overall_results %>%
  add_row(coda_summary_results[2,], .after=8) %>%
  add_row(coda_summary_results[3,], .after=17) %>%
  add_row(coda_summary_results[4,], .after=26)

write.csv(overall_results, "Results - variable totals.csv")

#Remove objects not required
all_objects <- ls()
to_keep     <- c("datasets_list", "means_sds", "prop_summary_results", "summary_results", "coda_summary_results", "overall_results", "start_time", "lin_best", "nonl_best", "ilr_best")
to_remove   <- setdiff(all_objects, to_keep) 

rm(list = to_remove)
rm(all_objects, to_keep, to_remove)

```

Finally, we create figures to present the results

```{r figures, include=FALSE}

figure_data <- data.frame(
  
  scenario   = c("True relationship",
                 "",
                 "Linear",
                 "",
                 "",
                 "",
                 "",
                 "",
                 "",
                 "",
                 "",
                 "",
                 "Log2",
                 "",
                 "",
                 "",
                 "",
                 "",
                 "",
                 "",
                 "",
                 "",
                 "ILR",
                 "",
                 "",
                 "",
                 "",
                 "",
                 "",
                 "",
                 ""),
  model   = c("Analytical model",
              "",
              "",
              "Linear*",
              "Ratio",
              "Ratio with total",
              "Log2 leave-one-out",
              "Log2 all-components",
              "GAM leave-one-out",
              "GAM all-components",
              "ILR",
              "",
              "",
              "Linear",
              "Ratio",
              "Ratio with total",
              "Log2 leave-one-out",
              "Log2 all-components*",
              "GAM leave-one-out",
              "GAM all-components",
              "ILR",
              "",
              "",
              "Linear",
              "Ratio",
              "Ratio with total",
              "Log2 leave-one-out",
              "Log2 all-components",
              "GAM leave-one-out",
              "GAM all-components",
              "ILR*"),
  point_1 = c(NA,NA,NA,overall_results[2:9,"point_1"],NA,NA,overall_results[11:18,"point_1"],NA,NA,overall_results[20:27,"point_1"]),
  lower_1 = c(NA,NA,overall_results[1:9,"lower_1"],NA,overall_results[10:18,"lower_1"],NA,overall_results[19:27,"lower_1"]),
  upper_1 = c(NA,NA,overall_results[1:9,"upper_1"],NA,overall_results[10:18,"upper_1"],NA,overall_results[19:27,"upper_1"]),
  point_100 = c(NA,NA,NA,overall_results[2:9,"point_100"],NA,NA,overall_results[11:18,"point_100"],NA,NA,overall_results[20:27,"point_100"]),
  lower_100 = c(NA,NA,overall_results[1:9,"lower_100"],NA,overall_results[10:18,"lower_100"],NA,overall_results[19:27,"lower_100"]),
  upper_100 = c(NA,NA,overall_results[1:9,"upper_100"],NA,overall_results[10:18,"upper_100"],NA,overall_results[19:27,"upper_100"]),
  check.names = FALSE
)

figure_data$id <- rev(seq_along(figure_data[,1]))

figure_data <- figure_data %>%
  mutate(across(
    c(point_1s = point_1, 
      lower_1s = lower_1, 
      upper_1s = upper_1),
    ~ str_pad(
      round(.x, 4),
      width = 6,
      pad = "0",
      side = "right"
    )
  ),
  estimate_1 = paste0(point_1s, " (", lower_1s, ",", upper_1s, ")"),
  )

figure_data <- figure_data %>%
  mutate(across(
    c(point_100s = point_100,
      lower_100s = lower_100,
      upper_100s = upper_100),
    ~ str_pad(
      round(.x, 2),
      width = 4,
      pad = "0",
      side = "right"
    )
  ),
  estimate_100 = paste0(point_100s, " (", lower_100s, ",", upper_100s, ")"),
  )
  
figure_data[which(figure_data$estimate_1=="NA (NA,NA)"),]$estimate_1 <- NA
figure_data[which(figure_data$estimate_100=="NA (NA,NA)"),]$estimate_100 <- NA
figure_data[which(figure_data$scenario=="Linear"),]$estimate_1 <- "True effect = 0.0040"
figure_data[which(figure_data$scenario=="Log2"),]$estimate_1 <- "True effect = 0.0040"
figure_data[which(figure_data$scenario=="ILR"),]$estimate_1 <- "True effect = 0.0040"
figure_data[which(figure_data$scenario=="Linear"),]$estimate_100 <- "True effect = 0.40"
figure_data[which(figure_data$scenario=="Log2"),]$estimate_100 <- "True effect = 0.28"
figure_data[which(figure_data$scenario=="ILR"),]$estimate_100 <- "True effect = 0.51"

figure_data[1,]$estimate_1 <- "Median estimate (95% SI)"
figure_data[1,]$estimate_100 <- "Median estimate (95% SI)"

figure_data <- figure_data %>%
  select(-c(point_1s, lower_1s, upper_1s, point_100s, lower_100s, upper_100s))

# Forest plot for 1 unit change
p_forest <- 
  ggplot(figure_data, aes(y = id)) +
  theme_classic(base_size = 7,
                base_line_size = 0.4) +
  theme(axis.line.y = element_blank(),
        axis.ticks.y= element_blank(),
        axis.text.y= element_blank(),
        axis.title.y= element_blank()) +
  geom_point(aes(x=point_1), shape=15, size=1.2) +
  geom_linerange(aes(xmin=lower_1, xmax=upper_1), linewidth=0.4) +
  geom_segment(aes(x = 0.004, xend=0.004, y=20, yend=29), linetype="dashed", show.legend = F, linewidth=0.2) +
  geom_segment(aes(x = 0.004, xend=0.004, y=10, yend=19), linetype="dashed", show.legend = F, linewidth=0.2) +
  geom_segment(aes(x = 0.004, xend=0.004, y=0, yend=9), linetype="dashed", show.legend = F, linewidth=0.2) +  
  labs(x="Effect estimate (mmol/l)", y="") +
  coord_cartesian(ylim=c(1,31), xlim=c(0, 0.01))

p_left_columns <- ggplot(figure_data, aes(y = id)) +
  geom_text(aes(x = 0, label = scenario), 
            hjust = 0, fontface = ifelse(figure_data$scenario == "True relationship", "bold", "plain"), size=7, size.unit = "pt") +
  geom_text(aes(x = 5, label = model), 
            hjust = 0, fontface = ifelse(figure_data$model == "Analytical model", "bold", "plain"), size=7, size.unit = "pt") +
  theme_void() +
  coord_cartesian(xlim = c(0, 10))

p_right_column <- ggplot(figure_data, aes(y = id)) +
  geom_text(aes(x = 0, label = estimate_1), hjust = 0, fontface = ifelse(figure_data$estimate_1 == "Median estimate (95% SI)" | figure_data$estimate_1 == "True effect = 0.0040", "bold", "plain"), size=7, size.unit = "pt") +
  theme_void() +
  coord_cartesian(xlim = c(0, 10))

layout <- c(
  area(t = 0, l = 0, b = 30, r = 15),
  area(t = 0, l = 15, b = 30, r = 30),
  area(t = 0, l = 31, b = 30, r = 40)
  )

plot_variable_1 <- p_left_columns + p_forest + p_right_column + plot_layout(design = layout)

ggsave("plot_variable_1.pdf", plot = last_plot())

# Forest plot for 100 unit change
p_forest <- 
  ggplot(figure_data, aes(y = id)) +
  theme_classic(base_size = 7,
                base_line_size = 0.4) +
  theme(axis.line.y = element_blank(),
        axis.ticks.y= element_blank(),
        axis.text.y= element_blank(),
        axis.title.y= element_blank()) +  
  geom_point(aes(x=point_100), shape=15, size=1.2) +
  geom_linerange(aes(xmin=lower_100, xmax=upper_100),linewidth=0.4) +
  geom_segment(aes(x = 0.4, xend=0.4, y=20, yend=29), linetype="dashed", show.legend = F,linewidth=0.2) +
  geom_segment(aes(x = 0.284, xend=0.284, y=10, yend=19), linetype="dashed", show.legend = F, linewidth=0.2) +
  geom_segment(aes(x = 0.510, xend=0.510, y=0, yend=9), linetype="dashed", show.legend = F, linewidth=0.2) +  
  labs(x="Effect estimate (mmol/l)", y="") +
  coord_cartesian(ylim=c(1,31), xlim=c(0, 0.8))

p_left_columns <- ggplot(figure_data, aes(y = id)) +
  geom_text(aes(x = 0, label = scenario), hjust = 0, fontface = ifelse(figure_data$scenario == "True relationship", "bold", "plain"),size=7, size.unit = "pt") +
  geom_text(aes(x = 5, label = model), hjust = 0, fontface = ifelse(figure_data$model == "Analytical model", "bold", "plain"),size=7, size.unit = "pt") +
  theme_void() +
  coord_cartesian(xlim = c(0, 10))

p_right_column <- ggplot(figure_data, aes(y = id)) +
  geom_text(aes(x = 0, label = estimate_100), hjust = 0, fontface = ifelse(figure_data$estimate_100 == "Median estimate (95% SI)" | figure_data$estimate_100 == "True effect = 0.40" | figure_data$estimate_100 == "True effect = 0.28" | figure_data$estimate_100 == "True effect = 0.51", "bold", "plain"),size=7, size.unit = "pt") +
  theme_void() +
  coord_cartesian(xlim = c(0, 10))

layout <- c(
  area(t = 0, l = 0, b = 30, r = 15),
  area(t = 0, l = 15, b = 30, r = 30),
  area(t = 0, l = 31, b = 30, r = 40)
)

plot_variable_100 <- p_left_columns + p_forest + p_right_column + plot_layout(design = layout)

ggsave("plot_variable_100.pdf", plot = last_plot())

#Remove objects not required
all_objects <- ls()
to_keep     <- c("datasets_list", "means_sds", "summary_results", "prop_summary_results", "coda_summary_results", "overall_results", "figure_data", "start_time", "lin_best", "nonl_best", "ilr_best", "plot_variable_1", "plot_variable_100")
to_remove   <- setdiff(all_objects, to_keep) 

rm(list = to_remove)
rm(all_objects, to_keep, to_remove)

```

Conclude by printing the time taken

```{r total time}

total_time <- Sys.time()-start_time
print(total_time)

```
